# Supplementary material for: Interindividual differences in aronia juice tolerability linked to gut microbiome and metabolome changes—secondary analysis of a randomized placebo-controlled parallel intervention trial
Source: Microbiome. 2024 Mar 9;12:49. doi: 10.1186/s40168-024-01774-4 (PMC10924357; doi:10.1186/s40168-024-01774-4)
Supplement: Supplementary file 4 — Additional file 3. Metadata. Metadata information on the study population including group allocation, age, BMI, smoking and nicotine dependency at baseline, and weight, waist circumference and detailed dietary information (e.g., diversity, energy, protein, fat, carbohydrates) of all three measurement points. [file 40168_2024_1774_MOESM3_ESM.xlsx]

## Sheet: Metadata_n40
Supplementary Table 1. Characteristics of all participants (n=40).											Body weight			waist circumference			Nutritional Diversity			Energy Intake			Dietary Polyphenol Intake (without study drink)			Macronutrients
Nr	ID	Name	group	tolerability	tolerability group	Drop Out	age [years]	BMI [kg/m²]	smoking	Fagerström Score	body weight I [kg]	body weight II [kg]	body weight III [kg]	waist circumference I [cm]	waist circumference II [cm]	waist circumference III [cm]	DIVERSITY Nutrition I	DIVERSITY Nutrition II	DIVERSITY Nutrition III	Energy Intake I [kcal]	Energy Intake II [kcal]	Energy Intake III [kcal]	POLYPHENOL Intake I [mg]	POLYPHENOL Intake II [mg]	POLYPHENOL Intake III [mg]	proteins I [g]	proteins II [g]	proteins III [g]	carbo-hydrate I [g]	carbo-hydrate II [g]	carbo-hydrate III [g]	sugar I [g]	sugar II [g]	sugar III [g]	fat I [g]	fat II [g]	fat III [g]	saturated fatty acids I [g]	saturated fatty acids II [g]	saturated fatty acids III [g]	omega-3 fatty acids I [g]	omega-3 fatty acids II [g]	omega-3 fatty acids III [g]	omega-6 fatty acids I [g]	omega-6 fatty acids II [g]	omega-6 fatty acids III [g]	dietary fibers I [g]	dietary fibers II [g]	dietary fibers III [g]
1	ESANII001	Nicole Zöhrer	V	yes	Vt	2	36	21.8199	no		56.7	58.6		74	75.5		16	16		2045.86	2454.97		788.253	508.084		74.5771	59.1688		193.687	273.764		88.9673	73.3319		103.435	121.832		43.3206	63.734		1.63126	2.83854		19.2366	10.951		20.7748	13.8039
2	ESANII002	Sonja Lackner	V	yes	Vt	0	35	22.2836	no		60.3	60.4	60.1	73	72.5	72.5	14	14	12	2138.53	2025.94	2079.66	1880.08	2051.77	540.206	87.2754	82.5926	78.6305	263.563	237.007	242.56	121.073	102.543	100.243	70.2527	68.239	76.2408	28.3738	24.9372	39.0626	1.38325	1.13465	1.38487	7.73615	14.1257	6.8584	41.5159	28.4795	24.2203
3	ESANII003	Christina Liebmann	P	yes	Pt	0	21	21.4847	yes	very low nicotine dependency	61	61.5	61.5	75	75	76.3	17	15	18	2355.28	2115.67	2098.65	2710.82	4988.21	2938.53	78.9708	72.7678	73.2752	214.221	204.12	179.468	90.9182	37.5382	53.5502	91.8379	78.4959	92.8076	37.0297	29.2903	34.7168	1.92002	1.90458	2.10283	13.2738	12.6757	18.3645	20.0734	18.4798	15.218
4	ESANII004	Rebecca Bauer	P	yes	Pt	0	23	21.8199	no		56.7	56.7	55.6	69.5	68	66	18	14	15	2359.05	2263.91	1963.16	1680.61	366.736	258.741	91.1887	96.4904	73.7356	251.154	251.994	174.036	99.93	111.546	87.6193	92.3181	94.7584	107.181	35.5799	33.7418	47.7728	2.69595	1.70215	1.30862	18.7525	14.0889	10.0297	17.8276	21.1247	12.7355
5	ESANII005	Eva Maria Trummer	P	yes	Pt	0	29	19.5927	no		53.6	53.2	52.9	67	68	65.3	12	13	12	2363.5	3053.1	3506.63	897.962	932.084	1813.9	77.9203	89.343	99.1297	329.714	454.36	469.236	71.874	156.74	167.329	79.6993	91.0976	125.745	19.7518	22.6687	37.2472	2.87985	2.22929	3.09006	26.3669	25.2638	22.9669	48.3447	62.8688	71.4336
6	ESANII006	Alina Hohensinger	P	yes	Pt	0	19	21.7389	no		56	56.2	56.8	69.5	70	69	13	14	14	1687.23	2004.92	1984.58	531.02	401.349	1168.18	47.9902	58.4729	42.1414	178.003	237.879	263.346	85.1341	94.1903	129.843	82.1187	86.9569	77.8413	33.6884	38.9595	36.0911	2.16854	1.44183	1.93773	14.3713	15.4206	13.285	13.4943	15.5188	14.275
7	ESANII007	Irina Haigh	V	yes	Vt	0	30	22.0422	no		68.9	69.7	67.7	74.5	75	74	15	13	14	1874.93	1686.27	1356.44	43.2847	87.0535	355.625	54.1433	45.5168	40.4294	174.545	210.849	154.049	58.2684	68.5751	44.8223	105.369	72.0803	60.8441	41.65	31.2469	24.0344	1.86712	0.92057	1.27041	18.8254	10.7294	13.1621	20.4109	18.019	12.4248
8	ESANII008	Victoria Zyulina	V	yes	Vt	0	26	22.6588	no		57.5	58.4	58.6	68	68	69	15	14	12	1467.77	1399.11	1370.27	270.862	358.068	157.576	56.0206	55.1625	60.681	182.056	161.394	157.893	74.0133	63.9426	48.0538	55.5658	57.4267	54.0686	23.0616	24.0779	22.8828	1.10822	1.51318	0.97001	7.3924	7.1029	4.86892	16.6088	20.0914	16.7286
9	ESANII009	Isabella Zsifkovits	V	yes	Vt	0	29	23.2244	yes	no nicotine dependency	60.2	60.4	65.3	80	78	83	13	15	14	2361.69	2047.79	3292.06	1182.18	543.428	349.693	90.2325	64.8144	86.2213	256.217	200.005	384.427	75.2755	72.5164	180.571	105.513	104.431	153.604	40.1884	49.5899	59.8399	2.1319	1.93928	3.49256	20.651	12.0776	28.08	33.6	16.0582	30.9065
10	ESANII010	Iris Lindner	P	yes	Pt	0	22	27.6251	no		78.9	77.3	78.2	84	85	86.4	18	16	18	1966.65	2254.69	2242.01	215.858	226.971	395.29	76.0835	75.58	72.9609	205.744	203.08	215.228	62.9839	108.96	83.8287	91.3354	125.433	114.122	30.4825	38.3328	45.9254	1.39347	1.79238	2.1866	18.2286	20.4489	15.9452	30.6346	29.2965	23.1366
11	ESANII011	Sarah Niessner	V	no	Vc	0	22	17.9542	no		52.5	53	53.9	64	65	64.5	14	15	15	2002.77	1577.54	1690.5	252.092	258.722	404.71	76.0114	61.2537	77.2423	211.134	169.9	172.405	97.0966	76.9613	54.4417	92.5016	71.4539	72.5577	47.7173	35.0317	35.1019	1.2996	1.64174	1.66552	6.78932	7.67844	6.42978	15.0531	11.878	12.3974
12	ESANII012	Veronika Müller-Hauszer	P	yes	Pt	0	21	19.187	yes	no nicotine dependency	54.8	55	55	63.5	66	66	13	13	14	2126.08	1371.59	1510.26	476.342	249.388	743.317	48.5307	56.9126	50.7837	167.7	178.976	281.119	49.7463	62.7516	130.446	55.0735	59.1825	85.0273	20.1797	17.091	36.2056	1.07185	0.66727	0.82305	9.35304	11.8929	15.1771	19.0827	30.854	32.3309
13	ESANII013	Linda Stell	P	yes	Pt	0	24	19.446	no		58.2	58.8	59.7	70	70	70.5	15	15	16	2195.24	2139.67	2889.22	1379.58	1548.45	1321.87	75.3171	80.3694	105.182	227.61	182.609	293.202	52.8972	58.2163	92.8383	88.2269	111.238	129.681	26.8157	33.3366	50.3272	1.73291	1.08271	1.50193	15.9513	18.9207	15.7554	20.2072	24.4291	32.2079
14	ESANII014	Elena Salamun	V	no	Vc	0	27	20.5099	no		57.2	56.6	56.9	67.5	67.5	67.5	18	16	16	1945.2	2339.11	2030.11	767.449	1055.8	809.57	70.9446	80.3483	86.3573	208.167	287.599	239.899	84.6587	126.252	102.595	81.8521	91.1495	77.0337	31.856	27.6142	27.4417	1.58678	2.06368	1.77167	11.9218	17.9976	13.6391	22.3593	33.8398	29.6507
15	ESANII015	Carolin Amlacher	P	yes	Pt	0	23	23.4503	no		74.3	76.1	74.1	68.5	71	69	15	17	15	1654.75	1671.84	1539.31	262.836	558.462	928.71	78.6097	62.0409	70.7108	151.748	188.296	170.205	58.4335	59.8519	95.6132	80.0166	60.3929	58.7193	26.9127	22.7624	22.049	1.40885	1.64797	0.83853	16.004	10.6558	11.0314	12.9499	12.1015	14.2323
16	ESANII016	Elena Theussl	V	no	Vc	0	22	19.6422	no		56.1	57.3	56.8	63.5	66	66.8	16	15	16	2395.62	2185.43	1936.5	297.026	113.286	149.252	94.4986	71.5487	61.0917	256.331	205.158	207.686	101.853	55.4848	61.7803	99.3925	98.4242	69.0759	34.1897	34.5567	35.0325	2.6127	3.16438	1.54366	20.5709	18.8046	8.12775	26.9558	14.0551	11.9471
17	ESANII017	Vera Kienpointner	V	no	Vc	0	25	19.3807	yes	no nicotine dependency	54.7	55.3	55.8	66	68	67	15	12	14	1656.91	2119.99	2363.96	1640.35	1218.35	663.272	66.3516	61.0458	68.7521	180.489	267.26	319.803	35.7265	79.1897	84.9835	60.6852	75.0264	66.4669	25.2299	30.3158	22.8208	1.97683	0.90064	1.14118	11.1773	12.6626	15.1424	19.05	17.4334	23.7959
18	ESANII018	Sarah Haberl	V	no	Vc	0	25	17.9909	no		47.8	48.1	48.4	61	61.5	61	17	16	16	2104.36	1800.34	1949.56	403.559	872.963	1604.33	80.8996	66.7805	71.9139	205.717	209.432	214.108	83.8554	75.2956	66.4233	97.284	73.4161	83.5501	36.1246	30.4687	31.6205	1.67782	1.26391	1.69429	15.6769	13.229	15.1957	15.588	18.4732	22.7292
19	ESANII019	Gundula Teichert	P	yes	Pt	0	27	23.0518	no		62	63.1	65.4	69.5	71.5	76.5	16	13	13	1500.7	1823.96	1574.44	689.716	1380.18	1132.48	62.0945	73.181	69.4813	138.05	165.636	162.985	47.4128	62.255	74.1039	70.056	90.4187	63.2029	30.5989	47.3761	33.6873	1.58313	1.25479	0.90945	8.37882	6.93682	4.61418	15.312	20.7462	10.69
20	ESANII020	Kathrin Kreuzer	V	yes	Vt	0	23	26.3329	no		77	78.4	80.5	86	85	84	14	14	12	2017.78	1668.56	1795.02	167.098	667.576	227.709	63.1112	53.4091	80.1529	238.025	214.753	180.851	91.4395	72.0952	80.5734	88.2916	64.5446	81.8653	25.0379	18.7183	27.8983	1.02101	0.78361	1.06847	14.9769	17.1413	11.764	33.5444	29.3648	28.6209
21	ESANII021	Viktoria Herbst	P	yes	Pt	0	29	22.4986	no		63.5	61.1	61.4	71	71	70.2	15	15	16	1875.3	1724.22	1703.06	825.032	824.979	875.759	65.1145	69.716	73.2585	226.083	193.168	167.508	105.334	71.7884	71.1876	72.7544	63.4635	76.8582	31.3442	24.9967	37.403	1.29768	1.70034	1.60255	8.56548	11.8265	6.59908	15.3348	13.0898	12.7936
22	ESANII022	Michalea Terpotitz	P	yes	Pt	0	19	18.8581	no		54.5	56.2	57.1	67	69	69	14	14	14	1651.55	1623.65	1541.84	1168.66	389.347	156.262	59.2971	50.6592	57.0859	212.002	226.862	195.262	82.3822	78.8098	74.2155	61.2816	53.5771	55.1043	20.8885	15.3649	20.4305	0.98405	1.14248	1.30767	9.42954	8.48093	7.768	23.249	26.7854	22.1826
23	ESANII023	Alexandra Radler	P	yes	Pt	0	22	19.187	no		54.8	54.4	54.5	64.5	64	64.5	14	12	14	2053.9	872.87	1680.79	24.3037	95.2285	989.902	107.18	41.0758	86.048	168.476	125.306	182.753	70.3471	59.1448	68.9223	98.8847	21.004	61.3844	37.0899	10.9982	23.4263	2.81073	0.83187	1.8065	14.2339	2.16901	5.69079	15.5463	19.1189	19.3975
24	ESANII024	Christina Stasny	V	no	Vc	0	23	23.8751	no		65	63.6	65.3	66.5	67.5	67	14	14	12	1586.72	1030.79	1076.27	643.418	441.249	720.987	67.5693	47.059	57.4296	194.092	127.085	126.798	45.7451	50.6333	47.3766	56.1213	35.414	36.3104	19.2923	16.7323	16.917	2.08238	1.29737	1.96265	8.8454	2.39438	2.77779	23.3112	15.553	13.7496
25	ESANII025	Judith Kirchgässner	P	yes	Pt	0	25	20.7883	no		61.5	60.3	60.8	68.5	68	68	12	15	14	940.82	2198.62	1609.38	375.001	78.5093	464.732	32.5953	67.0885	58.5226	121.515	221.629	203.201	33.4638	71.3346	64.1573	35.3792	111.455	59.5706	11.3705	44.4409	26.7339	0.5974	1.55347	0.7684	8.17652	15.9109	7.59331	14.5564	31.3541	23.1327
26	ESANII026	Saskia Breicha	P	yes	Pt	0	31	22.6056	no		60.8	61	61.7	72	72.5	72.5	14	15	16	1952.86	2322.09	2103.13	739.945	1452.43	2212.85	78.436	93.103	91.5208	170.078	201.074	180.351	68.1686	69.6426	73.035	80.5031	115.74	94.8006	30.2491	49.4415	34.885	1.19278	2.25361	2.80987	14.8133	14.6275	16.5735	17.7349	22.4371	19.1222
27	ESANII027	Julia Gaisbauer	V	yes	Vt	0	20	19.6465	no		58.8	58.2	58.5	68.5	67	68	14	11	13	1269.3	1291.08	1453.23	449.79	21.7599	1068.43	58.7289	49.5133	40.0419	105.436	122.541	161.441	36.7631	56.8804	62.2679	66.9951	60.6313	64.063	23.104	26.5927	28.8769	2.22068	0.82745	1.19069	14.3306	6.0569	7.64065	12.9361	12.5662	16.6859
28	ESANII028	Deborah Andres	V			1	25	23.7228	no		71			72			16			1711.44			333.234			50.3706			181.533			84.3735			86.1498			47.9208			1.23037			5.80783			17.9591
29	ESANII029	Sarah Ulrych	V	yes	Vt	0	38	20.3114	yes	no nicotine dependency	58.7	58.7	58.4	69.5	71	70	14	14	13	1143.3	1590.71	2113.24	164.637	468.811	293.183	37.4822	53.7518	66.5649	139.302	137.465	175.832	51.5279	53.8674	67.7936	42.42	86.9957	100.796	11.6258	21.524	37.6202	1.04954	1.15166	1.19511	7.27928	20.1323	18.3262	23.2766	29.334	23.1492
30	ESANII030	Michaela Perner	P	no	Pc	0	37	19.1577	no		50.9	52	52	63.5	64	65	18	19	17	1914.47	2360.2	2860.89	512.26	904.583	1547.66	57.7062	83.7336	88.3382	193.06	226.704	258.356	104.397	114.486	85.6828	93.5259	114.609	151.763	33.3913	43.5869	71.2565	1.79979	2.14893	4.10796	13.7544	21.311	20.8378	18.6212	20.7356	23.3602
31	ESANII031	Theresa Rumpl	V	no	Vc	0	23	20.4738	no		65.6	66	64.3	66.5	69	70	12	13	11	2931.76	2498.29	2534.63	608.998	394.364	193.441	82.0649	62.0562	62.2493	314.941	268.705	248.941	154.885	174.469	164.59	146.618	129.559	142.026	29.121	29.7939	30.7448	2.22578	1.41232	2.02907	32.3983	18.2709	24.7938	62.5311	50.939	57.5499
32	ESANII032	Vera Pichler	P			1	25	25.0781	no		64.2			69.5			16			1522.38			381.687			62.6793			177.374			65.7152			56.9774			24.2647			1.01461			7.89524			20.3814
33	ESANII033	Martina Derler	V	yes	Vt	0	24	20.5761	no		54	53.2	52.7	63	67	66.5	16	17	16	1679.16	2380.66	1962.49	999.879	359.717	1002.89	65.3925	81.3948	73.8659	182.033	253.731	219.069	100.029	114.729	89.8602	70.9926	104.401	86.0656	20.3033	43.3241	31.8077	0.87236	1.84903	1.33396	22.4626	17.6652	15.6967	30.2386	36.4017	30.1433
34	ESANII034	Lisa Milewski	P	yes	Pt	0	24	20.3488	yes	no nicotine dependency	60.2	60.3	61.3	67.5	70	71	16	13	17	2536.39	1798.36	2627.5	255.814	19.7086	3995.75	129.392	85.2119	89.4369	237.848	186.399	229.655	73.2818	47.6881	108.728	116.796	77.5456	114.007	52.0788	29.2753	52.1416	2.26451	1.30844	1.54953	17.1964	8.32282	9.64734	18.0057	29.3641	19.5756
35	ESANII035	Andrea Ofner	V	no	Vc	0	26	17.8206	yes	low nicotine dependency	49.7	50.2	52	62.5	64	64.5	11	12	14	2901.7	1839.1	1717	722.909	529.873	868.258	81.1895	46.6608	51.311	438.883	248.132	195.87	132.63	127.151	72.3002	82.5446	61.496	65.9617	18.1705	14.2725	14.7353	4.52819	1.03113	1.15948	25.457	11.6398	16.3612	44.9339	25.5106	25.8709
36	ESANII036	Eileen Meseg	P	yes	Pt	0	24	22.6953	no		58.1	55.2	57.9	67	68	71.1	11	10	11	929.45	1207.75	1773.93	329.772	984.305	198.033	20.5088	33.7968	45.5738	122.182	169.354	253.729	110.291	135.507	167.942	33.19	41.7634	49.5953	8.55639	7.58154	9.96467	0.39702	0.54866	1.26265	6.15551	9.86348	15.3392	22.9155	26.7068	29.4678
37	ESANII037	Johanna Brillinger	V	no	Vc	0	24	22.1628	no		67.1	71.6	71.1	76	77.2	78	11	13	13	2324.38	2392.09	2583.5	684.7	216.21	371.917	92.9521	102.234	104.251	354.222	328.676	359.824	119.323	147.987	155.816	54.9746	70.5684	76.5571	21.3869	31.8509	37.8549	1.1679	1.35347	1.36988	9.69373	10.7227	8.76427	51.5161	46.9194	61.0868
38	ESANII038	Soraya Azizbaig	P			1	22	19.6641	no		55.5			63			14			1571.8			253.844			48.4592			139.759			63.8677			89.7936			25.3942			0.56646			23.5063			22.769
39	ESANII039	Nina Henne	P	yes	Pt	0	25	22.1906	no		56.1	56.8	57.4	61.5	64	63.5	14	12	12	1495.26	1434.69	1423.93	813.105	783.668	1225.99	53.4722	54.236	61.5732	143.097	144.49	136.99	52.1039	59.5176	59.8247	68.5644	55.4805	55.2334	19.7169	17.6665	16.7619	0.68312	0.79012	0.93588	13.7804	11.2153	10.5594	23.549	26.4236	24.1073
40	ESANII040	Carina Rath	V	no	Vc	2	30	21.7301	no		62.8	60.8		72	69		13	16		1571.72	1334.99		644.028	423.855		61.4232	67.7887		145.587	97.9631		65.6911	39.7411		82.2592	74.0012		29.0182	24.345		1.22752	1.28452		6.92115	9.42347		15.6	16.0328
	V: verum group, P: placebo group, Vt: verum group that tolerated the juice, Vc: verum group that reported on compliants after juice consumption, Drop Out 1: drop out after investigation 1, Drop Out 2: drop out after investigation 2, Timepoint I: basline, II: after intervention, III: after wash out; Diversity Nutrition: number of consumed food groups
						mean	25.625	21.3657
						SD	4.64051	2.18048
[truncated: 33 more columns]
