# Supplementary material for: Interindividual differences in aronia juice tolerability linked to gut microbiome and metabolome changes—secondary analysis of a randomized placebo-controlled parallel intervention trial
Source: Microbiome. 2024 Mar 9;12:49. doi: 10.1186/s40168-024-01774-4 (PMC10924357; doi:10.1186/s40168-024-01774-4)
Supplement: Supplementary file 5 — Additional file 4. Lipoproteins. ANOVA lipoproteins: Changes in lipoprotein profiles as detected by NMR-metabolomics analysis, Results of 2-way and 3-way ANOVA and significantp-values. [file 40168_2024_1774_MOESM4_ESM.xlsx]

## Sheet: 2way-ANOVA
parameter	Effect	DFn	DFd	F	p	p<.05	ges	Bonferroni	k=	112	p.adj = 1 - (1 - p.raw)^k			Zeilenbeschriftungen	Anzahl von Effect
TPTG	treatment	1	107	4527	0.036	*	0.041	0.983532						ABA1	3
TPTG	time	1	107	1.17	0.282		0.011	1						H1A1	3
TPTG	treatment:time	1	107	0.016	0.9		0.000149	1						H1A2	3
TPCH	treatment	1	107	3976	0.049	*	0.036	0.996401						H1CH	3
TPCH	time	1	107	0.468	0.495		0.004	1						H1FC	3
TPCH	treatment:time	1	107	0.011	0.915		0.000107	1						H1PL	3
LDCH	treatment	1	107	7737	0.006	*	0.067	0.490346						H1TG	3
LDCH	time	1	107	0.027	0.871		0.000248	1						H2A1	3
LDCH	treatment:time	1	107	0.03	0.862		0.000282	1						H2A2	3
HDCH	treatment	1	107	4758	0.031	*	0.043	0.970606						H2CH	3
HDCH	time	1	107	0.553	0.459		0.005	1						H2FC	3
HDCH	treatment:time	1	107	0.27	0.605		0.003	1						H2PL	3
TPA1	treatment	1	107	1974	0.163		0.018	1						H2TG	3
TPA1	time	1	107	0.901	0.345		0.008	1						H3A1	3
TPA1	treatment:time	1	107	0.391	0.533		0.004	1						H3A2	3
TPA2	treatment	1	107	6813	0.01	*	0.06	0.675554						H3CH	3
TPA2	time	1	107	3709	0.057		0.033	0.998603						H3FC	3
TPA2	treatment:time	1	107	0.002	0.965		1.83e-05	1						H3PL	3
TPAB	treatment	1	107	9615	0.002	*	0.082	0.200864						H3TG	3
TPAB	time	1	107	0.025	0.874		0.000235	1						H4A1	3
TPAB	treatment:time	1	107	0.035	0.853		0.000323	1						H4A2	3
LDHD	treatment	1	107	12.11	0.000727	*	0.102	0.0782245						H4CH	3
LDHD	time	1	107	0.034	0.853		0.000321	1						H4FC	3
LDHD	treatment:time	1	107	0.239	0.626		0.002	1						H4PL	3
ABA1	treatment	1	107	14203	0.000269	*	0.117	0.0296826						H4TG	3
ABA1	time	1	107	0.091	0.763		0.000854	1						HDA1	3
ABA1	treatment:time	1	107	0.325	0.57		0.003	1						HDA2	3
TBPN	treatment	1	107	9614	0.002	*	0.082	0.200864						HDCH	3
TBPN	time	1	107	0.025	0.874		0.000235	1						HDFC	3
TBPN	treatment:time	1	107	0.035	0.853		0.000323	1						HDPL	3
VLPN	treatment	1	107	8088	0.005	*	0.07	0.429593						HDTG	3
VLPN	time	1	107	0.604	0.439		0.006	1						IDAB	3
VLPN	treatment:time	1	107	0.158	0.692		0.001	1						IDCH	3
IDPN	treatment	1	107	14.84	0.0002	*	0.122	0.0221532						IDFC	3
IDPN	time	1	107	0.779	0.38		0.007	1						IDPL	3
IDPN	treatment:time	1	107	0.284	0.595		0.003	1						IDPN	3
LDPN	treatment	1	107	8.14	0.005	*	0.071	0.429593						IDTG	3
LDPN	time	1	107	0.001	0.969		1.38e-05	1						L1AB	3
LDPN	treatment:time	1	107	0.009	0.926		8.19e-05	1						L1CH	3
L1PN	treatment	1	107	4073	0.046	*	0.037	0.994878						L1FC	3
L1PN	time	1	107	0.049	0.825		0.000461	1						L1PL	3
L1PN	treatment:time	1	107	0.037	0.849		0.000342	1						L1PN	3
L2PN	treatment	1	107	3616	0.06		0.033	0.999022						L1TG	3
L2PN	time	1	107	0.088	0.768		0.00082	1						L2AB	3
L2PN	treatment:time	1	107	0.086	0.77		0.000805	1						L2CH	3
L3PN	treatment	1	107	9.53	0.003	*	0.082	0.285738						L2FC	3
L3PN	time	1	107	0.089	0.766		0.000831	1						L2PL	3
L3PN	treatment:time	1	107	0.011	0.918		9.98e-05	1						L2PN	3
L4PN	treatment	1	107	11691	0.00089	*	0.099	0.0949132						L2TG	3
L4PN	time	1	107	0.342	0.56		0.003	1						L3AB	3
L4PN	treatment:time	1	107	0.059	0.809		0.000551	1						L3CH	3
L5PN	treatment	1	107	9799	0.002	*	0.084	0.200864						L3FC	3
L5PN	time	1	107	0.092	0.762		0.000858	1						L3PL	3
L5PN	treatment:time	1	107	0.108	0.743		0.001	1						L3PN	3
L6PN	treatment	1	107	0.019	0.889		0.000181	1						L3TG	3
L6PN	time	1	107	0.606	0.438		0.006	1						L4AB	3
L6PN	treatment:time	1	107	0.038	0.847		0.000351	1						L4CH	3
VLTG	treatment	1	107	5814	0.018	*	0.052	0.869236						L4FC	3
VLTG	time	1	107	1567	0.213		0.014	1						L4PL	3
VLTG	treatment:time	1	107	0.018	0.893		0.000169	1						L4PN	3
IDTG	treatment	1	107	3013	0.085		0.027	0.999952						L4TG	3
IDTG	time	1	107	1481	0.226		0.014	1						L5AB	3
IDTG	treatment:time	1	107	0.008	0.927		7.9e-05	1						L5CH	3
LDTG	treatment	1	107	7477	0.007	*	0.065	0.544681						L5FC	3
LDTG	time	1	107	0.000651	0.98		6.08e-06	1						L5PL	3
LDTG	treatment:time	1	107	0.017	0.896		0.00016	1						L5PN	3
HDTG	treatment	1	107	0.523	0.471		0.005	1						L5TG	3
HDTG	time	1	107	0.701	0.404		0.007	1						L6AB	3
HDTG	treatment:time	1	107	0.029	0.866		0.000269	1						L6CH	3
VLCH	treatment	1	107	6912	0.01	*	0.061	0.675554						L6FC	3
VLCH	time	1	107	2389	0.125		0.022	1						L6PL	3
VLCH	treatment:time	1	107	0.000184	0.989		1.72e-06	1						L6PN	3
IDCH	treatment	1	107	18739	3.38e-05	*	0.149	0.00377851						L6TG	3
IDCH	time	1	107	1121	0.292		0.01	1						LDAB	3
IDCH	treatment:time	1	107	0.233	0.63		0.002	1						LDCH	3
VLFC	treatment	1	107	4578	0.035	*	0.041	0.981505						LDFC	3
VLFC	time	1	107	1253	0.265		0.012	1						LDHD	3
VLFC	treatment:time	1	107	0.00085	0.977		7.94e-06	1						LDPL	3
IDFC	treatment	1	107	18815	3.27e-05	*	0.15	0.00365576						LDPN	3
IDFC	time	1	107	1184	0.279		0.011	1						LDTG	3
IDFC	treatment:time	1	107	0.257	0.613		0.002	1						TBPN	3
LDFC	treatment	1	107	7312	0.008	*	0.064	0.593269						TPA1	3
LDFC	time	1	107	0.003	0.96		2.39e-05	1						TPA2	3
LDFC	treatment:time	1	107	0.01	0.919		9.68e-05	1						TPAB	3
HDFC	treatment	1	107	6.58	0.012	*	0.058	0.741311						TPCH	3
HDFC	time	1	107	0.054	0.817		0.000504	1						TPTG	3
HDFC	treatment:time	1	107	0.754	0.387		0.007	1						V1CH	3
VLPL	treatment	1	107	6433	0.013	*	0.057	0.769048						V1FC	3
VLPL	time	1	107	1923	0.168		0.018	1						V1PL	3
VLPL	treatment:time	1	107	0.000466	0.983		4.35e-06	1						V1TG	3
IDPL	treatment	1	107	9277	0.003	*	0.08	0.285738						V2CH	3
IDPL	time	1	107	2232	0.138		0.02	1						V2FC	3
IDPL	treatment:time	1	107	0.035	0.852		0.000329	1						V2PL	3
LDPL	treatment	1	107	7.88	0.006	*	0.069	0.490346						V2TG	3
LDPL	time	1	107	0.019	0.89		0.000179	1						V3CH	3
LDPL	treatment:time	1	107	0.005	0.942		4.92e-05	1						V3FC	3
HDPL	treatment	1	107	1658	0.201		0.015	1						V3PL	3
HDPL	time	1	107	0.823	0.366		0.008	1						V3TG	3
HDPL	treatment:time	1	107	0.385	0.536		0.004	1						V4CH	3
HDA1	treatment	1	107	1853	0.176		0.017	1						V4FC	3
HDA1	time	1	107	0.96	0.329		0.009	1						V4PL	3
HDA1	treatment:time	1	107	0.37	0.544		0.003	1						V4TG	3
HDA2	treatment	1	107	6956	0.01	*	0.061	0.675554						V5CH	3
HDA2	time	1	107	3159	0.078		0.029	0.999888						V5FC	3
HDA2	treatment:time	1	107	0.005	0.944		4.63e-05	1						V5PL	3
VLAB	treatment	1	107	8081	0.005	*	0.07	0.429593						V5TG	3
VLAB	time	1	107	0.602	0.439		0.006	1						VLAB	3
VLAB	treatment:time	1	107	0.157	0.693		0.001	1						VLCH	3
IDAB	treatment	1	107	14843	0.0002	*	0.122	0.0221532						VLFC	3
IDAB	time	1	107	0.779	0.38		0.007	1						VLPL	3
IDAB	treatment:time	1	107	0.286	0.594		0.003	1						VLPN	3
LDAB	treatment	1	107	8141	0.005	*	0.071	0.429593						VLTG	3
LDAB	time	1	107	0.001	0.969		1.38e-05	1						(Leer)
LDAB	treatment:time	1	107	0.009	0.926		8.21e-05	1						Gesamtergebnis	336
V1TG	treatment	1	107	4.63	0.034	*	0.041	0.97923
V1TG	time	1	107	1493	0.224		0.014	1
V1TG	treatment:time	1	107	0.077	0.783		0.000715	1
V2TG	treatment	1	107	4358	0.039	*	0.039	0.988385
V2TG	time	1	107	1649	0.202		0.015	1
V2TG	treatment:time	1	107	0.189	0.665		0.002	1
V3TG	treatment	1	107	5687	0.019	*	0.05	0.883338
V3TG	time	1	107	2094	0.151		0.019	1
V3TG	treatment:time	1	107	0.039	0.844		0.000362	1
V4TG	treatment	1	107	8.28	0.005	*	0.072	0.429593
V4TG	time	1	107	0.751	0.388		0.007	1
V4TG	treatment:time	1	107	0.485	0.488		0.005	1
V5TG	treatment	1	107	3419	0.067		0.031	0.999577
V5TG	time	1	107	0.044	0.835		0.000407	1
V5TG	treatment:time	1	107	0.703	0.404		0.007	1
V1CH	treatment	1	107	3982	0.049	*	0.036	0.996401
V1CH	time	1	107	1855	0.176		0.017	1
V1CH	treatment:time	1	107	0.032	0.858		0.000302	1
V2CH	treatment	1	107	3182	0.077		0.029	0.999873
V2CH	time	1	107	2922	0.09		0.027	0.999974
V2CH	treatment:time	1	107	0.935	0.336		0.009	1
V3CH	treatment	1	107	10187	0.002	*	0.087	0.200864
V3CH	time	1	107	4181	0.043	*	0.038	0.99272
V3CH	treatment:time	1	107	0.13	0.719		0.001	1
V4CH	treatment	1	107	9919	0.002	*	0.085	0.200864
V4CH	time	1	107	2121	0.148		0.019	1
V4CH	treatment:time	1	107	0.143	0.706		0.001	1
V5CH	treatment	1	107	1064	0.305		0.01	1
V5CH	time	1	107	0.167	0.684		0.002	1
V5CH	treatment:time	1	107	0.509	0.477		0.005	1
V1FC	treatment	1	107	3028	0.085		0.028	0.999952
V1FC	time	1	107	1559	0.214		0.014	1
V1FC	treatment:time	1	107	0.001	0.971		1.26e-05	1
V2FC	treatment	1	107	4605	0.034	*	0.041	0.97923
V2FC	time	1	107	1.44	0.233		0.013	1
V2FC	treatment:time	1	107	0.11	0.741		0.001	1
V3FC	treatment	1	107	8936	0.003	*	0.077	0.285738
V3FC	time	1	107	2567	0.112		0.023	0.999998
V3FC	treatment:time	1	107	0.013	0.908		0.000125	1
V4FC	treatment	1	107	13834	0.00032	*	0.114	0.0352109
V4FC	time	1	107	0.968	0.328		0.009	1
V4FC	treatment:time	1	107	0.286	0.594		0.003	1
V5FC	treatment	1	107	7907	0.006	*	0.069	0.490346
V5FC	time	1	107	0.497	0.483		0.005	1
V5FC	treatment:time	1	107	0.173	0.678		0.002	1
V1PL	treatment	1	107	4916	0.029	*	0.044	0.96297
V1PL	time	1	107	2294	0.133		0.021	1
V1PL	treatment:time	1	107	0.000137	0.991		1.28e-06	1
V2PL	treatment	1	107	4952	0.028	*	0.044	0.958445
V2PL	time	1	107	2726	0.102		0.025	0.999994
V2PL	treatment:time	1	107	0.291	0.59		0.003	1
V3PL	treatment	1	107	9322	0.003	*	0.08	0.285738
V3PL	time	1	107	3036	0.084		0.028	0.999946
V3PL	treatment:time	1	107	6.44e-06	0.998		6.02e-08	1
V4PL	treatment	1	107	10412	0.002	*	0.089	0.200864
V4PL	time	1	107	1157	0.285		0.011	1
V4PL	treatment:time	1	107	0.445	0.506		0.004	1
V5PL	treatment	1	107	1916	0.169		0.018	1
V5PL	time	1	107	0.035	0.853		0.000324	1
V5PL	treatment:time	1	107	0.246	0.621		0.002	1
L1TG	treatment	1	107	3819	0.053		0.034	0.997755
L1TG	time	1	107	0.025	0.875		0.000233	1
L1TG	treatment:time	1	107	0.035	0.852		0.000326	1
L2TG	treatment	1	107	5435	0.022	*	0.048	0.917215
L2TG	time	1	107	0.000854	0.977		7.98e-06	1
L2TG	treatment:time	1	107	0.009	0.925		8.41e-05	1
L3TG	treatment	1	107	5313	0.023	*	0.047	0.926177
L3TG	time	1	107	0.000317	0.986		2.96e-06	1
L3TG	treatment:time	1	107	0.059	0.808		0.000555	1
L4TG	treatment	1	107	11253	0.001	*	0.095	0.106006
L4TG	time	1	107	0.285	0.595		0.003	1
L4TG	treatment:time	1	107	0.106	0.746		0.000986	1
L5TG	treatment	1	107	6748	0.011	*	0.059	0.710276
L5TG	time	1	107	0.002	0.968		1.55e-05	1
L5TG	treatment:time	1	107	1.97e-05	0.996		1.84e-07	1
L6TG	treatment	1	107	0.023	0.879		0.000218	1
L6TG	time	1	107	1107	0.295		0.01	1
L6TG	treatment:time	1	107	0.361	0.549		0.003	1
L1CH	treatment	1	107	3679	0.058		0.033	0.998759
L1CH	time	1	107	0.12	0.73		0.001	1
L1CH	treatment:time	1	107	0.027	0.869		0.000255	1
L2CH	treatment	1	107	1397	0.24		0.013	1
L2CH	time	1	107	0.153	0.696		0.001	1
L2CH	treatment:time	1	107	0.055	0.815		0.000514	1
L3CH	treatment	1	107	6672	0.011	*	0.059	0.710276
L3CH	time	1	107	0.079	0.779		0.000737	1
L3CH	treatment:time	1	107	0.019	0.891		0.000176	1
L4CH	treatment	1	107	10314	0.002	*	0.088	0.200864
L4CH	time	1	107	0.354	0.553		0.003	1
L4CH	treatment:time	1	107	0.073	0.788		0.00068	1
L5CH	treatment	1	107	8367	0.005	*	0.073	0.429593
L5CH	time	1	107	0.053	0.819		0.000493	1
L5CH	treatment:time	1	107	0.111	0.74		0.001	1
L6CH	treatment	1	107	0.071	0.791		0.00066	1
L6CH	time	1	107	0.68	0.411		0.006	1
L6CH	treatment:time	1	107	0.079	0.779		0.000741	1
L1FC	treatment	1	107	2582	0.111		0.024	0.999998
L1FC	time	1	107	0.171	0.68		0.002	1
L1FC	treatment:time	1	107	0.1	0.752		0.000938	1
L2FC	treatment	1	107	1263	0.264		0.012	1
L2FC	time	1	107	0.266	0.607		0.002	1
L2FC	treatment:time	1	107	0.015	0.902		0.000143	1
L3FC	treatment	1	107	2799	0.097		0.025	0.999989
L3FC	time	1	107	0.511	0.476		0.005	1
L3FC	treatment:time	1	107	0.004	0.948		4.02e-05	1
L4FC	treatment	1	107	9821	0.002	*	0.084	0.200864
L4FC	time	1	107	0.392	0.532		0.004	1
L4FC	treatment:time	1	107	0.053	0.818		0.000495	1
L5FC	treatment	1	107	10168	0.002	*	0.087	0.200864
L5FC	time	1	107	0.000437	0.983		4.08e-06	1
L5FC	treatment:time	1	107	0.072	0.79		0.000669	1
L6FC	treatment	1	107	0.122	0.727		0.001	1
L6FC	time	1	107	0.604	0.439		0.006	1
L6FC	treatment:time	1	107	0.109	0.742		0.001	1
L1PL	treatment	1	107	4022	0.047	*	0.036	0.995446
L1PL	time	1	107	0.138	0.711		0.001	1
L1PL	treatment:time	1	107	0.021	0.884		0.0002	1
L2PL	treatment	1	107	1581	0.211		0.015	1
L2PL	time	1	107	0.112	0.738		0.001	1
L2PL	treatment:time	1	107	0.04	0.841		0.000378	1
L3PL	treatment	1	107	7381	0.008	*	0.065	0.593269
L3PL	time	1	107	0.078	0.781		0.000726	1
L3PL	treatment:time	1	107	0.006	0.938		5.73e-05	1
L4PL	treatment	1	107	10586	0.002	*	0.09	0.200864
L4PL	time	1	107	0.304	0.583		0.003	1
L4PL	treatment:time	1	107	0.072	0.789		0.000674	1
L5PL	treatment	1	107	8811	0.004	*	0.076	0.361669
L5PL	time	1	107	0.059	0.808		0.000552	1
L5PL	treatment:time	1	107	0.095	0.758		0.000888	1
L6PL	treatment	1	107	0.182	0.671		0.002	1
L6PL	time	1	107	0.92	0.34		0.009	1
L6PL	treatment:time	1	107	0.142	0.707		0.001	1
L1AB	treatment	1	107	4.07	0.046	*	0.037	0.994878
L1AB	time	1	107	0.049	0.825		0.000459	1
L1AB	treatment:time	1	107	0.037	0.849		0.000342	1
L2AB	treatment	1	107	3616	0.06		0.033	0.999022
L2AB	time	1	107	0.087	0.768		0.000816	1
L2AB	treatment:time	1	107	0.086	0.769		0.000806	1
L3AB	treatment	1	107	9524	0.003	*	0.082	0.285738
L3AB	time	1	107	0.089	0.766		0.000831	1
L3AB	treatment:time	1	107	0.011	0.918		9.92e-05	1
L4AB	treatment	1	107	11689	0.00089	*	0.098	0.0949132
L4AB	time	1	107	0.343	0.559		0.003	1
L4AB	treatment:time	1	107	0.059	0.809		0.000549	1
L5AB	treatment	1	107	9799	0.002	*	0.084	0.200864
L5AB	time	1	107	0.092	0.762		0.000858	1
L5AB	treatment:time	1	107	0.108	0.743		0.001	1
L6AB	treatment	1	107	0.019	0.891		0.000178	1
L6AB	time	1	107	0.606	0.438		0.006	1
L6AB	treatment:time	1	107	0.038	0.846		0.000352	1
H1TG	treatment	1	107	0.413	0.522		0.004	1
H1TG	time	1	107	0.466	0.496		0.004	1
H1TG	treatment:time	1	107	0.113	0.737		0.001	1
H2TG	treatment	1	107	1738	0.19		0.016	1
H2TG	time	1	107	0.704	0.403		0.007	1
H2TG	treatment:time	1	107	0.007	0.932		6.91e-05	1
H3TG	treatment	1	107	5596	0.02	*	0.05	0.895931
H3TG	time	1	107	0.719	0.398		0.007	1
H3TG	treatment:time	1	107	0.016	0.899		0.000151	1
H4TG	treatment	1	107	4712	0.032	*	0.042	0.973816
H4TG	time	1	107	0.962	0.329		0.009	1
H4TG	treatment:time	1	107	0.025	0.874		0.000237	1
H1CH	treatment	1	107	7618	0.007	*	0.066	0.544681
H1CH	time	1	107	0.312	0.578		0.003	1
H1CH	treatment:time	1	107	0.475	0.492		0.004	1
H2CH	treatment	1	107	0.589	0.444		0.005	1
H2CH	time	1	107	0.334	0.565		0.003	1
H2CH	treatment:time	1	107	0.001	0.969		1.39e-05	1
H3CH	treatment	1	107	1435	0.234		0.013	1
H3CH	time	1	107	0.506	0.478		0.005	1
H3CH	treatment:time	1	107	0.000995	0.975		9.3e-06	1
H4CH	treatment	1	107	0.233	0.63		0.002	1
H4CH	time	1	107	0.314	0.576		0.003	1
H4CH	treatment:time	1	107	0.064	0.801		0.000594	1
H1FC	treatment	1	107	5322	0.023	*	0.047	0.926177
H1FC	time	1	107	0.456	0.501		0.004	1
H1FC	treatment:time	1	107	0.648	0.423		0.006	1
H2FC	treatment	1	107	1452	0.231		0.013	1
H2FC	time	1	107	1177	0.28		0.011	1
H2FC	treatment:time	1	107	0.058	0.811		0.000538	1
H3FC	treatment	1	107	3315	0.071		0.03	0.999738
H3FC	time	1	107	1.22	0.272		0.011	1
H3FC	treatment:time	1	107	0.165	0.686		0.002	1
H4FC	treatment	1	107	1954	0.165		0.018	1
H4FC	time	1	107	0.216	0.643		0.002	1
H4FC	treatment:time	1	107	0.218	0.642		0.002	1
H1PL	treatment	1	107	5433	0.022	*	0.048	0.917215
H1PL	time	1	107	0.455	0.501		0.004	1
H1PL	treatment:time	1	107	0.462	0.498		0.004	1
H2PL	treatment	1	107	0.014	0.906		0.000132	1
H2PL	time	1	107	0.543	0.463		0.005	1
H2PL	treatment:time	1	107	0.018	0.894		0.000167	1
H3PL	treatment	1	107	1.77	0.186		0.016	1
H3PL	time	1	107	0.656	0.42		0.006	1
H3PL	treatment:time	1	107	0.023	0.881		0.000212	1
H4PL	treatment	1	107	0.147	0.702		0.001	1
H4PL	time	1	107	0.652	0.421		0.006	1
H4PL	treatment:time	1	107	0.217	0.642		0.002	1
H1A1	treatment	1	107	6011	0.016	*	0.053	0.835771
H1A1	time	1	107	0.385	0.537		0.004	1
H1A1	treatment:time	1	107	0.395	0.531		0.004	1
H2A1	treatment	1	107	0.325	0.57		0.003	1
H2A1	time	1	107	1024	0.314		0.009	1
H2A1	treatment:time	1	107	0.159	0.691		0.001	1
H3A1	treatment	1	107	0.832	0.364		0.008	1
H3A1	time	1	107	0.506	0.479		0.005	1
H3A1	treatment:time	1	107	0.03	0.863		0.00028	1
H4A1	treatment	1	107	0.099	0.754		0.000922	1
H4A1	time	1	107	0.537	0.465		0.005	1
H4A1	treatment:time	1	107	0.264	0.608		0.002	1
H1A2	treatment	1	107	0.696	0.406		0.006	1
H1A2	time	1	107	1353	0.247		0.012	1
H1A2	treatment:time	1	107	0.258	0.612		0.002	1
H2A2	treatment	1	107	4285	0.041	*	0.039	0.990802
H2A2	time	1	107	2193	0.142		0.02	1
H2A2	treatment:time	1	107	0.000356	0.985		3.32e-06	1
H3A2	treatment	1	107	12847	0.000511	*	0.107	0.0556389
H3A2	time	1	107	1.46	0.23		0.013	1
H3A2	treatment:time	1	107	0.102	0.75		0.000949	1
H4A2	treatment	1	107	3.07	0.083		0.028	0.999939
H4A2	time	1	107	1238	0.268		0.011	1
H4A2	treatment:time	1	107	0.001	0.975		9.46e-06	1

## Sheet: signifcant raw-p-values
parameter	Effect	DFn	DFd	F	p	p<.05	ges	Bonferroni
TPTG	treatment	1	107	4527	0.036	*	0.041	0.983532
TPCH	treatment	1	107	3976	0.049	*	0.036	0.996401
LDCH	treatment	1	107	7737	0.006	*	0.067	0.490346
HDCH	treatment	1	107	4758	0.031	*	0.043	0.970606
TPA2	treatment	1	107	6813	0.01	*	0.06	0.675554
TPAB	treatment	1	107	9615	0.002	*	0.082	0.200864
LDHD	treatment	1	107	12.11	0.000727	*	0.102	0.0782245
ABA1	treatment	1	107	14203	0.000269	*	0.117	0.0296826
TBPN	treatment	1	107	9614	0.002	*	0.082	0.200864
VLPN	treatment	1	107	8088	0.005	*	0.07	0.429593
IDPN	treatment	1	107	14.84	0.0002	*	0.122	0.0221532
LDPN	treatment	1	107	8.14	0.005	*	0.071	0.429593
L1PN	treatment	1	107	4073	0.046	*	0.037	0.994878
L3PN	treatment	1	107	9.53	0.003	*	0.082	0.285738
L4PN	treatment	1	107	11691	0.00089	*	0.099	0.0949132
L5PN	treatment	1	107	9799	0.002	*	0.084	0.200864
VLTG	treatment	1	107	5814	0.018	*	0.052	0.869236
LDTG	treatment	1	107	7477	0.007	*	0.065	0.544681
VLCH	treatment	1	107	6912	0.01	*	0.061	0.675554
IDCH	treatment	1	107	18739	3.38e-05	*	0.149	0.00377851
VLFC	treatment	1	107	4578	0.035	*	0.041	0.981505
IDFC	treatment	1	107	18815	3.27e-05	*	0.15	0.00365576
LDFC	treatment	1	107	7312	0.008	*	0.064	0.593269
HDFC	treatment	1	107	6.58	0.012	*	0.058	0.741311
VLPL	treatment	1	107	6433	0.013	*	0.057	0.769048
IDPL	treatment	1	107	9277	0.003	*	0.08	0.285738
LDPL	treatment	1	107	7.88	0.006	*	0.069	0.490346
HDA2	treatment	1	107	6956	0.01	*	0.061	0.675554
VLAB	treatment	1	107	8081	0.005	*	0.07	0.429593
IDAB	treatment	1	107	14843	0.0002	*	0.122	0.0221532
LDAB	treatment	1	107	8141	0.005	*	0.071	0.429593
V1TG	treatment	1	107	4.63	0.034	*	0.041	0.97923
V2TG	treatment	1	107	4358	0.039	*	0.039	0.988385
V3TG	treatment	1	107	5687	0.019	*	0.05	0.883338
V4TG	treatment	1	107	8.28	0.005	*	0.072	0.429593
V1CH	treatment	1	107	3982	0.049	*	0.036	0.996401
V3CH	treatment	1	107	10187	0.002	*	0.087	0.200864
V3CH	time	1	107	4181	0.043	*	0.038	0.99272
V4CH	treatment	1	107	9919	0.002	*	0.085	0.200864
V2FC	treatment	1	107	4605	0.034	*	0.041	0.97923
V3FC	treatment	1	107	8936	0.003	*	0.077	0.285738
V4FC	treatment	1	107	13834	0.00032	*	0.114	0.0352109
V5FC	treatment	1	107	7907	0.006	*	0.069	0.490346
V1PL	treatment	1	107	4916	0.029	*	0.044	0.96297
V2PL	treatment	1	107	4952	0.028	*	0.044	0.958445
V3PL	treatment	1	107	9322	0.003	*	0.08	0.285738
V4PL	treatment	1	107	10412	0.002	*	0.089	0.200864
L2TG	treatment	1	107	5435	0.022	*	0.048	0.917215
L3TG	treatment	1	107	5313	0.023	*	0.047	0.926177
L4TG	treatment	1	107	11253	0.001	*	0.095	0.106006
L5TG	treatment	1	107	6748	0.011	*	0.059	0.710276
L3CH	treatment	1	107	6672	0.011	*	0.059	0.710276
L4CH	treatment	1	107	10314	0.002	*	0.088	0.200864
L5CH	treatment	1	107	8367	0.005	*	0.073	0.429593
L4FC	treatment	1	107	9821	0.002	*	0.084	0.200864
L5FC	treatment	1	107	10168	0.002	*	0.087	0.200864
L1PL	treatment	1	107	4022	0.047	*	0.036	0.995446
L3PL	treatment	1	107	7381	0.008	*	0.065	0.593269
L4PL	treatment	1	107	10586	0.002	*	0.09	0.200864
L5PL	treatment	1	107	8811	0.004	*	0.076	0.361669
L1AB	treatment	1	107	4.07	0.046	*	0.037	0.994878
L3AB	treatment	1	107	9524	0.003	*	0.082	0.285738
L4AB	treatment	1	107	11689	0.00089	*	0.098	0.0949132
L5AB	treatment	1	107	9799	0.002	*	0.084	0.200864
H3TG	treatment	1	107	5596	0.02	*	0.05	0.895931
H4TG	treatment	1	107	4712	0.032	*	0.042	0.973816
H1CH	treatment	1	107	7618	0.007	*	0.066	0.544681
H1FC	treatment	1	107	5322	0.023	*	0.047	0.926177
H1PL	treatment	1	107	5433	0.022	*	0.048	0.917215
H1A1	treatment	1	107	6011	0.016	*	0.053	0.835771
H2A2	treatment	1	107	4285	0.041	*	0.039	0.990802
H3A2	treatment	1	107	12847	0.000511	*	0.107	0.0556389

## Sheet: 3way-ANOVA
parameter	Effect	DFn	DFd	F	p	p<.05	ges	Bonferroni	k=	112	p.adj = 1 - (1 - p.raw)^k			Zeilenbeschriftungen	Anzahl von Effect
TPTG	treatment	1	103	2383	0.126		0.023	1						ABA1	7
TPTG	time	1	103	0.859	0.356		0.008	1						H1A1	7
TPTG	tolerability	1	103	0.752	0.388		0.007	1						H1A2	7
TPTG	treatment:time	1	103	0.401	0.528		0.004	1						H1CH	7
TPTG	treatment:tolerability	1	103	0.418	0.519		0.004	1						H1FC	7
TPTG	time:tolerability	1	103	0.219	0.641		0.002	1						H1PL	7
TPTG	treatment:time:tolerability	1	103	0.939	0.335		0.009	1						H1TG	7
TPCH	treatment	1	103	1655	0.201		0.016	1						H2A1	7
TPCH	time	1	103	4255	0.042	*	0.04	0.991817						H2A2	7
TPCH	tolerability	1	103	4416	0.038	*	0.041	0.98695						H2CH	7
TPCH	treatment:time	1	103	0.294	0.589		0.003	1						H2FC	7
TPCH	treatment:tolerability	1	103	0.329	0.568		0.003	1						H2PL	7
TPCH	time:tolerability	1	103	1238	0.268		0.012	1						H2TG	7
TPCH	treatment:time:tolerability	1	103	0.318	0.574		0.003	1						H3A1	7
LDCH	treatment	1	103	0.796	0.374		0.008	1						H3A2	7
LDCH	time	1	103	3901	0.051		0.036	0.997157						H3CH	7
LDCH	tolerability	1	103	3966	0.049	*	0.037	0.996401						H3FC	7
LDCH	treatment:time	1	103	0.105	0.746		0.001	1						H3PL	7
LDCH	treatment:tolerability	1	103	0.095	0.759		0.000918	1						H3TG	7
LDCH	time:tolerability	1	103	1271	0.262		0.012	1						H4A1	7
LDCH	treatment:time:tolerability	1	103	0.112	0.739		0.001	1						H4A2	7
HDCH	treatment	1	103	6201	0.014	*	0.057	0.793835						H4CH	7
HDCH	time	1	103	3134	0.08		0.03	0.999912						H4FC	7
HDCH	tolerability	1	103	3254	0.074		0.031	0.999818						H4PL	7
HDCH	treatment:time	1	103	4.03	0.047	*	0.038	0.995446						H4TG	7
HDCH	treatment:tolerability	1	103	4178	0.044	*	0.039	0.993524						HDA1	7
HDCH	time:tolerability	1	103	0.245	0.621		0.002	1						HDA2	7
HDCH	treatment:time:tolerability	1	103	0.003	0.96		2.48e-05	1						HDCH	7
TPA1	treatment	1	103	1883	0.173		0.018	1						HDFC	7
TPA1	time	1	103	0.738	0.392		0.007	1						HDPL	7
TPA1	tolerability	1	103	0.805	0.372		0.008	1						HDTG	7
TPA1	treatment:time	1	103	2978	0.087		0.028	0.999963						IDAB	7
TPA1	treatment:tolerability	1	103	3093	0.082		0.029	0.999931						IDCH	7
TPA1	time:tolerability	1	103	0.018	0.894		0.000175	1						IDFC	7
TPA1	treatment:time:tolerability	1	103	0.154	0.695		0.001	1						IDPL	7
TPA2	treatment	1	103	0.066	0.799		0.000636	1						IDPN	7
TPA2	time	1	103	0.324	0.571		0.003	1						IDTG	7
TPA2	tolerability	1	103	0.454	0.502		0.004	1						L1AB	7
TPA2	treatment:time	1	103	0.617	0.434		0.006	1						L1CH	7
TPA2	treatment:tolerability	1	103	0.64	0.425		0.006	1						L1FC	7
TPA2	time:tolerability	1	103	0.33	0.567		0.003	1						L1PL	7
TPA2	treatment:time:tolerability	1	103	0.295	0.588		0.003	1						L1PN	7
TPAB	treatment	1	103	0.167	0.684		0.002	1						L1TG	7
TPAB	time	1	103	0.466	0.496		0.005	1						L2AB	7
TPAB	tolerability	1	103	0.487	0.487		0.005	1						L2CH	7
TPAB	treatment:time	1	103	3.72e-06	0.998		3.61e-08	1						L2FC	7
TPAB	treatment:tolerability	1	103	0.000184	0.989		1.79e-06	1						L2PL	7
TPAB	time:tolerability	1	103	0.574	0.45		0.006	1						L2PN	7
TPAB	treatment:time:tolerability	1	103	0.169	0.682		0.002	1						L2TG	7
LDHD	treatment	1	103	0.061	0.805		0.000596	1						L3AB	7
LDHD	time	1	103	1.1	0.297		0.011	1						L3CH	7
LDHD	tolerability	1	103	1105	0.296		0.011	1						L3FC	7
LDHD	treatment:time	1	103	2331	0.13		0.022	1						L3PL	7
LDHD	treatment:tolerability	1	103	2349	0.128		0.022	1						L3PN	7
LDHD	time:tolerability	1	103	0.659	0.419		0.006	1						L3TG	7
LDHD	treatment:time:tolerability	1	103	0.195	0.66		0.002	1						L4AB	7
ABA1	treatment	1	103	0.819	0.367		0.008	1						L4CH	7
ABA1	time	1	103	0.201	0.655		0.002	1						L4FC	7
ABA1	tolerability	1	103	0.199	0.656		0.002	1						L4PL	7
ABA1	treatment:time	1	103	1166	0.283		0.011	1						L4PN	7
ABA1	treatment:tolerability	1	103	1183	0.279		0.011	1						L4TG	7
ABA1	time:tolerability	1	103	0.542	0.463		0.005	1						L5AB	7
ABA1	treatment:time:tolerability	1	103	0.124	0.725		0.001	1						L5CH	7
TBPN	treatment	1	103	0.167	0.684		0.002	1						L5FC	7
TBPN	time	1	103	0.466	0.496		0.005	1						L5PL	7
TBPN	tolerability	1	103	0.486	0.487		0.005	1						L5PN	7
TBPN	treatment:time	1	103	3.46e-06	0.999		3.36e-08	1						L5TG	7
TBPN	treatment:tolerability	1	103	0.000183	0.989		1.77e-06	1						L6AB	7
TBPN	time:tolerability	1	103	0.574	0.45		0.006	1						L6CH	7
TBPN	treatment:time:tolerability	1	103	0.169	0.682		0.002	1						L6FC	7
VLPN	treatment	1	103	2918	0.091		0.028	0.999977						L6PL	7
VLPN	time	1	103	0.66	0.418		0.006	1						L6PN	7
VLPN	tolerability	1	103	0.579	0.448		0.006	1						L6TG	7
VLPN	treatment:time	1	103	0.195	0.66		0.002	1						LDAB	7
VLPN	treatment:tolerability	1	103	0.199	0.657		0.002	1						LDCH	7
VLPN	time:tolerability	1	103	0.359	0.551		0.003	1						LDFC	7
VLPN	treatment:time:tolerability	1	103	0.823	0.366		0.008	1						LDHD	7
IDPN	treatment	1	103	4042	0.047	*	0.038	0.995446						LDPL	7
IDPN	time	1	103	0.59	0.444		0.006	1						LDPN	7
IDPN	tolerability	1	103	0.499	0.482		0.005	1						LDTG	7
IDPN	treatment:time	1	103	0.517	0.474		0.005	1						TBPN	7
IDPN	treatment:tolerability	1	103	0.525	0.47		0.005	1						TPA1	7
IDPN	time:tolerability	1	103	0.685	0.41		0.007	1						TPA2	7
IDPN	treatment:time:tolerability	1	103	0.333	0.565		0.003	1						TPAB	7
LDPN	treatment	1	103	0.003	0.958		2.65e-05	1						TPCH	7
LDPN	time	1	103	0.962	0.329		0.009	1						TPTG	7
LDPN	tolerability	1	103	0.967	0.328		0.009	1						V1CH	7
LDPN	treatment:time	1	103	1.76e-06	0.999		1.71e-08	1						V1FC	7
LDPN	treatment:tolerability	1	103	0.000338	0.985		3.29e-06	1						V1PL	7
LDPN	time:tolerability	1	103	0.709	0.402		0.007	1						V1TG	7
LDPN	treatment:time:tolerability	1	103	0.035	0.851		0.000344	1						V2CH	7
L1PN	treatment	1	103	0.907	0.343		0.009	1						V2FC	7
L1PN	time	1	103	2974	0.088		0.028	0.999967						V2PL	7
L1PN	tolerability	1	103	3011	0.086		0.028	0.999958						V2TG	7
L1PN	treatment:time	1	103	0.176	0.676		0.002	1						V3CH	7
L1PN	treatment:tolerability	1	103	0.19	0.664		0.002	1						V3FC	7
L1PN	time:tolerability	1	103	0.226	0.635		0.002	1						V3PL	7
L1PN	treatment:time:tolerability	1	103	0.004	0.951		3.63e-05	1						V3TG	7
L2PN	treatment	1	103	7388	0.008	*	0.067	0.593269						V4CH	7
L2PN	time	1	103	13199	0.000439	*	0.114	0.0479891						V4FC	7
L2PN	tolerability	1	103	13423	0.000395	*	0.115	0.043284						V4PL	7
L2PN	treatment:time	1	103	0.261	0.61		0.003	1						V4TG	7
L2PN	treatment:tolerability	1	103	0.249	0.619		0.002	1						V5CH	7
L2PN	time:tolerability	1	103	1.94	0.167		0.018	1						V5FC	7
L2PN	treatment:time:tolerability	1	103	0.009	0.924		8.85e-05	1						V5PL	7
L3PN	treatment	1	103	1975	0.163		0.019	1						V5TG	7
L3PN	time	1	103	7142	0.009	*	0.065	0.636713						VLAB	7
L3PN	tolerability	1	103	7085	0.009	*	0.064	0.636713						VLCH	7
L3PN	treatment:time	1	103	0.922	0.339		0.009	1						VLFC	7
L3PN	treatment:tolerability	1	103	0.915	0.341		0.009	1						VLPL	7
L3PN	time:tolerability	1	103	0.525	0.47		0.005	1						VLPN	7
L3PN	treatment:time:tolerability	1	103	0.093	0.761		0.000903	1						VLTG	7
L4PN	treatment	1	103	1227	0.27		0.012	1						Gesamtergebnis	784
L4PN	time	1	103	0.008	0.931		7.4e-05	1
L4PN	tolerability	1	103	0.004	0.95		3.85e-05	1
L4PN	treatment:time	1	103	0.17	0.681		0.002	1
L4PN	treatment:tolerability	1	103	0.176	0.676		0.002	1
L4PN	time:tolerability	1	103	0.018	0.893		0.000176	1
L4PN	treatment:time:tolerability	1	103	0.02	0.888		0.000192	1
L5PN	treatment	1	103	3907	0.051		0.037	0.997157
L5PN	time	1	103	0.949	0.332		0.009	1
L5PN	tolerability	1	103	0.903	0.344		0.009	1
L5PN	treatment:time	1	103	0.016	0.9		0.000154	1
L5PN	treatment:tolerability	1	103	0.019	0.89		0.000187	1
L5PN	time:tolerability	1	103	0.607	0.438		0.006	1
L5PN	treatment:time:tolerability	1	103	0.426	0.515		0.004	1
L6PN	treatment	1	103	1051	0.308		0.01	1
L6PN	time	1	103	1434	0.234		0.014	1
L6PN	tolerability	1	103	1.35	0.248		0.013	1
L6PN	treatment:time	1	103	0.642	0.425		0.006	1
L6PN	treatment:tolerability	1	103	0.726	0.396		0.007	1
L6PN	time:tolerability	1	103	1388	0.241		0.013	1
L6PN	treatment:time:tolerability	1	103	0.657	0.419		0.006	1
VLTG	treatment	1	103	3.05	0.084		0.029	0.999946
VLTG	time	1	103	1095	0.298		0.011	1
VLTG	tolerability	1	103	0.958	0.33		0.009	1
VLTG	treatment:time	1	103	0.005	0.943		4.97e-05	1
VLTG	treatment:tolerability	1	103	0.008	0.93		7.58e-05	1
VLTG	time:tolerability	1	103	0.394	0.532		0.004	1
VLTG	treatment:time:tolerability	1	103	1288	0.259		0.012	1
IDTG	treatment	1	103	1.93	0.168		0.018	1
IDTG	time	1	103	0.832	0.364		0.008	1
IDTG	tolerability	1	103	0.715	0.4		0.007	1
IDTG	treatment:time	1	103	0.476	0.492		0.005	1
IDTG	treatment:tolerability	1	103	0.501	0.481		0.005	1
IDTG	time:tolerability	1	103	0.3	0.585		0.003	1
IDTG	treatment:time:tolerability	1	103	1161	0.284		0.011	1
LDTG	treatment	1	103	4821	0.03	*	0.045	0.967006
LDTG	time	1	103	1.81	0.181		0.017	1
LDTG	tolerability	1	103	1794	0.183		0.017	1
LDTG	treatment:time	1	103	1.43	0.235		0.014	1
LDTG	treatment:tolerability	1	103	1449	0.231		0.014	1
LDTG	time:tolerability	1	103	0.031	0.861		0.000299	1
LDTG	treatment:time:tolerability	1	103	0.003	0.959		2.57e-05	1
HDTG	treatment	1	103	2513	0.116		0.024	0.999999
HDTG	time	1	103	2205	0.141		0.021	1
HDTG	tolerability	1	103	2089	0.151		0.02	1
HDTG	treatment:time	1	103	1409	0.238		0.013	1
HDTG	treatment:tolerability	1	103	1438	0.233		0.014	1
HDTG	time:tolerability	1	103	0.023	0.879		0.000227	1
HDTG	treatment:time:tolerability	1	103	0.474	0.493		0.005	1
VLCH	treatment	1	103	1583	0.211		0.015	1
VLCH	time	1	103	0.22	0.64		0.002	1
VLCH	tolerability	1	103	0.149	0.7		0.001	1
VLCH	treatment:time	1	103	0.347	0.557		0.003	1
VLCH	treatment:tolerability	1	103	0.38	0.539		0.004	1
VLCH	time:tolerability	1	103	0.69	0.408		0.007	1
VLCH	treatment:time:tolerability	1	103	1819	0.18		0.017	1
IDCH	treatment	1	103	2943	0.089		0.028	0.999971
IDCH	time	1	103	0.084	0.772		0.000819	1
IDCH	tolerability	1	103	0.049	0.826		0.000472	1
IDCH	treatment:time	1	103	0.269	0.605		0.003	1
IDCH	treatment:tolerability	1	103	0.285	0.595		0.003	1
IDCH	time:tolerability	1	103	1323	0.253		0.013	1
IDCH	treatment:time:tolerability	1	103	0.66	0.418		0.006	1
VLFC	treatment	1	103	0.952	0.331		0.009	1
VLFC	time	1	103	0.106	0.746		0.001	1
VLFC	tolerability	1	103	0.071	0.791		0.000684	1
VLFC	treatment:time	1	103	0.147	0.703		0.001	1
VLFC	treatment:tolerability	1	103	0.162	0.688		0.002	1
VLFC	time:tolerability	1	103	0.39	0.534		0.004	1
VLFC	treatment:time:tolerability	1	103	1443	0.232		0.014	1
IDFC	treatment	1	103	2766	0.099		0.026	0.999992
IDFC	time	1	103	0.054	0.817		0.000524	1
IDFC	tolerability	1	103	0.026	0.873		0.000249	1
IDFC	treatment:time	1	103	0.244	0.622		0.002	1
IDFC	treatment:tolerability	1	103	0.257	0.613		0.002	1
IDFC	time:tolerability	1	103	1234	0.269		0.012	1
IDFC	treatment:time:tolerability	1	103	0.703	0.404		0.007	1
LDFC	treatment	1	103	1761	0.187		0.017	1
LDFC	time	1	103	5813	0.018	*	0.053	0.869236
LDFC	tolerability	1	103	5803	0.018	*	0.053	0.869236
LDFC	treatment:time	1	103	0.138	0.711		0.001	1
LDFC	treatment:tolerability	1	103	0.122	0.728		0.001	1
LDFC	time:tolerability	1	103	0.897	0.346		0.009	1
LDFC	treatment:time:tolerability	1	103	0.012	0.912		0.000118	1
HDFC	treatment	1	103	7065	0.009	*	0.064	0.636713
HDFC	time	1	103	3314	0.072		0.031	0.999768
HDFC	tolerability	1	103	3296	0.072		0.031	0.999768
HDFC	treatment:time	1	103	2646	0.107		0.025	0.999997
HDFC	treatment:tolerability	1	103	2744	0.101		0.026	0.999993
HDFC	time:tolerability	1	103	0.046	0.83		0.000448	1
HDFC	treatment:time:tolerability	1	103	0.046	0.831		0.000444	1
VLPL	treatment	1	103	2683	0.104		0.025	0.999995
VLPL	time	1	103	0.811	0.37		0.008	1
VLPL	tolerability	1	103	0.689	0.409		0.007	1
VLPL	treatment:time	1	103	0.029	0.864		0.000284	1
VLPL	treatment:tolerability	1	103	0.04	0.841		0.000391	1
VLPL	time:tolerability	1	103	0.698	0.405		0.007	1
VLPL	treatment:time:tolerability	1	103	1558	0.215		0.015	1
IDPL	treatment	1	103	0.479	0.49		0.005	1
IDPL	time	1	103	0.094	0.76		0.00091	1
IDPL	tolerability	1	103	0.154	0.695		0.001	1
IDPL	treatment:time	1	103	0.464	0.497		0.004	1
IDPL	treatment:tolerability	1	103	0.514	0.475		0.005	1
IDPL	time:tolerability	1	103	2162	0.145		0.021	1
IDPL	treatment:time:tolerability	1	103	1521	0.22		0.015	1
LDPL	treatment	1	103	0.358	0.551		0.003	1
LDPL	time	1	103	2748	0.1		0.026	0.999992
LDPL	tolerability	1	103	2789	0.098		0.026	0.99999
LDPL	treatment:time	1	103	0.014	0.904		0.000141	1
LDPL	treatment:tolerability	1	103	0.01	0.92		9.9e-05	1
LDPL	time:tolerability	1	103	0.987	0.323		0.009	1
LDPL	treatment:time:tolerability	1	103	0.044	0.835		0.000423	1
HDPL	treatment	1	103	1036	0.311		0.01	1
HDPL	time	1	103	0.275	0.601		0.003	1
HDPL	tolerability	1	103	0.315	0.576		0.003	1
HDPL	treatment:time	1	103	3907	0.051		0.037	0.997157
HDPL	treatment:tolerability	1	103	4043	0.047	*	0.038	0.995446
HDPL	time:tolerability	1	103	0.011	0.918		0.000104	1
HDPL	treatment:time:tolerability	1	103	0.007	0.933		6.92e-05	1
HDA1	treatment	1	103	1981	0.162		0.019	1
HDA1	time	1	103	0.83	0.364		0.008	1
HDA1	tolerability	1	103	0.906	0.343		0.009	1
HDA1	treatment:time	1	103	3109	0.081		0.029	0.999922
HDA1	treatment:tolerability	1	103	3227	0.075		0.03	0.999839
HDA1	time:tolerability	1	103	0.03	0.862		0.000295	1
HDA1	treatment:time:tolerability	1	103	0.127	0.722		0.001	1
HDA2	treatment	1	103	0.218	0.642		0.002	1
HDA2	time	1	103	0.131	0.718		0.001	1
HDA2	tolerability	1	103	0.21	0.647		0.002	1
HDA2	treatment:time	1	103	0.626	0.431		0.006	1
HDA2	treatment:tolerability	1	103	0.647	0.423		0.006	1
HDA2	time:tolerability	1	103	0.272	0.603		0.003	1
HDA2	treatment:time:tolerability	1	103	0.216	0.643		0.002	1
VLAB	treatment	1	103	2.92	0.09		0.028	0.999974
VLAB	time	1	103	0.662	0.418		0.006	1
VLAB	tolerability	1	103	0.581	0.448		0.006	1
VLAB	treatment:time	1	103	0.196	0.659		0.002	1
VLAB	treatment:tolerability	1	103	0.2	0.656		0.002	1
VLAB	time:tolerability	1	103	0.357	0.551		0.003	1
VLAB	treatment:time:tolerability	1	103	0.825	0.366		0.008	1
IDAB	treatment	1	103	4048	0.047	*	0.038	0.995446
IDAB	time	1	103	0.592	0.443		0.006	1
IDAB	tolerability	1	103	0.501	0.481		0.005	1
IDAB	treatment:time	1	103	0.519	0.473		0.005	1
IDAB	treatment:tolerability	1	103	0.528	0.469		0.005	1
IDAB	time:tolerability	1	103	0.687	0.409		0.007	1
IDAB	treatment:time:tolerability	1	103	0.333	0.565		0.003	1
LDAB	treatment	1	103	0.003	0.958		2.65e-05	1
LDAB	time	1	103	0.962	0.329		0.009	1
LDAB	tolerability	1	103	0.967	0.328		0.009	1
LDAB	treatment:time	1	103	1.69e-06	0.999		1.64e-08	1
LDAB	treatment:tolerability	1	103	0.000337	0.985		3.27e-06	1
LDAB	time:tolerability	1	103	0.709	0.402		0.007	1
LDAB	treatment:time:tolerability	1	103	0.036	0.851		0.000345	1
V1TG	treatment	1	103	2931	0.09		0.028	0.999974
V1TG	time	1	103	1194	0.277		0.011	1
V1TG	tolerability	1	103	1049	0.308		0.01	1
V1TG	treatment:time	1	103	0.142	0.707		0.001	1
V1TG	treatment:tolerability	1	103	0.139	0.711		0.001	1
V1TG	time:tolerability	1	103	0.207	0.65		0.002	1
V1TG	treatment:time:tolerability	1	103	1127	0.291		0.011	1
V2TG	treatment	1	103	1992	0.161		0.019	1
V2TG	time	1	103	0.709	0.402		0.007	1
V2TG	tolerability	1	103	0.621	0.433		0.006	1
V2TG	treatment:time	1	103	0.137	0.712		0.001	1
V2TG	treatment:tolerability	1	103	0.17	0.681		0.002	1
V2TG	time:tolerability	1	103	0.387	0.535		0.004	1
V2TG	treatment:time:tolerability	1	103	1812	0.181		0.017	1
V3TG	treatment	1	103	1447	0.232		0.014	1
V3TG	time	1	103	0.257	0.614		0.002	1
V3TG	tolerability	1	103	0.19	0.664		0.002	1
V3TG	treatment:time	1	103	0.286	0.594		0.003	1
V3TG	treatment:tolerability	1	103	0.329	0.568		0.003	1
V3TG	time:tolerability	1	103	0.781	0.379		0.008	1
V3TG	treatment:time:tolerability	1	103	1667	0.2		0.016	1
V4TG	treatment	1	103	2273	0.135		0.022	1
V4TG	time	1	103	0.323	0.571		0.003	1
V4TG	tolerability	1	103	0.252	0.617		0.002	1
V4TG	treatment:time	1	103	0.71	0.401		0.007	1
V4TG	treatment:tolerability	1	103	0.715	0.4		0.007	1
V4TG	time:tolerability	1	103	0.957	0.33		0.009	1
V4TG	treatment:time:tolerability	1	103	0.917	0.34		0.009	1
V5TG	treatment	1	103	0.951	0.332		0.009	1
V5TG	time	1	103	0.1	0.752		0.000973	1
V5TG	tolerability	1	103	0.091	0.763		0.000883	1
V5TG	treatment:time	1	103	1.09	0.299		0.01	1
V5TG	treatment:tolerability	1	103	1021	0.315		0.01	1
V5TG	time:tolerability	1	103	0.001	0.974		1.06e-05	1
V5TG	treatment:time:tolerability	1	103	0.008	0.927		8.23e-05	1
V1CH	treatment	1	103	1.78	0.185		0.017	1
V1CH	time	1	103	0.615	0.435		0.006	1
V1CH	tolerability	1	103	0.519	0.473		0.005	1
V1CH	treatment:time	1	103	0.042	0.838		0.000407	1
V1CH	treatment:tolerability	1	103	0.034	0.855		0.000328	1
V1CH	time:tolerability	1	103	0.131	0.718		0.001	1
V1CH	treatment:time:tolerability	1	103	1065	0.305		0.01	1
V2CH	treatment	1	103	1343	0.249		0.013	1
V2CH	time	1	103	0.544	0.462		0.005	1
V2CH	tolerability	1	103	0.455	0.502		0.004	1
V2CH	treatment:time	1	103	0.767	0.383		0.007	1
V2CH	treatment:tolerability	1	103	0.884	0.349		0.009	1
V2CH	time:tolerability	1	103	0.309	0.58		0.003	1
V2CH	treatment:time:tolerability	1	103	2122	0.148		0.02	1
V3CH	treatment	1	103	2704	0.103		0.026	0.999995
V3CH	time	1	103	0.522	0.472		0.005	1
V3CH	tolerability	1	103	0.392	0.533		0.004	1
V3CH	treatment:time	1	103	0.066	0.798		0.000637	1
V3CH	treatment:tolerability	1	103	0.095	0.759		0.000919	1
V3CH	time:tolerability	1	103	1189	0.278		0.011	1
V3CH	treatment:time:tolerability	1	103	1.8	0.183		0.017	1
V4CH	treatment	1	103	2.57	0.112		0.024	0.999998
V4CH	time	1	103	0.38	0.539		0.004	1
V4CH	tolerability	1	103	0.278	0.599		0.003	1
V4CH	treatment:time	1	103	0.991	0.322		0.01	1
V4CH	treatment:tolerability	1	103	1032	0.312		0.01	1
V4CH	time:tolerability	1	103	1205	0.275		0.012	1
V4CH	treatment:time:tolerability	1	103	1451	0.231		0.014	1
V5CH	treatment	1	103	0.073	0.787		0.000712	1
V5CH	time	1	103	0.02	0.887		0.000198	1
V5CH	tolerability	1	103	0.021	0.886		0.0002	1
V5CH	treatment:time	1	103	0.366	0.547		0.004	1
V5CH	treatment:tolerability	1	103	0.323	0.571		0.003	1
V5CH	time:tolerability	1	103	0.043	0.837		0.000414	1
V5CH	treatment:time:tolerability	1	103	0.01	0.921		9.68e-05	1
V1FC	treatment	1	103	2169	0.144		0.021	1
V1FC	time	1	103	1009	0.317		0.01	1
V1FC	tolerability	1	103	0.889	0.348		0.009	1
V1FC	treatment:time	1	103	0.071	0.79		0.000691	1
V1FC	treatment:tolerability	1	103	0.057	0.811		0.000555	1
V1FC	time:tolerability	1	103	0.594	0.443		0.006	1
V1FC	treatment:time:tolerability	1	103	1738	0.19		0.017	1
V2FC	treatment	1	103	1.01	0.317		0.01	1
V2FC	time	1	103	0.146	0.703		0.001	1
V2FC	tolerability	1	103	0.108	0.743		0.001	1
V2FC	treatment:time	1	103	0.045	0.832		0.000437	1
V2FC	treatment:tolerability	1	103	0.059	0.809		0.00057	1
V2FC	time:tolerability	1	103	0.206	0.651		0.002	1
V2FC	treatment:time:tolerability	1	103	1236	0.269		0.012	1
V3FC	treatment	1	103	2403	0.124		0.023	1
V3FC	time	1	103	0.434	0.511		0.004	1
V3FC	tolerability	1	103	0.335	0.564		0.003	1
V3FC	treatment:time	1	103	0.043	0.836		0.000417	1
V3FC	treatment:tolerability	1	103	0.062	0.804		0.0006	1
V3FC	time:tolerability	1	103	1261	0.264		0.012	1
V3FC	treatment:time:tolerability	1	103	1432	0.234		0.014	1
V4FC	treatment	1	103	2807	0.097		0.027	0.999989
V4FC	time	1	103	0.215	0.644		0.002	1
V4FC	tolerability	1	103	0.157	0.693		0.002	1
V4FC	treatment:time	1	103	0.493	0.484		0.005	1
V4FC	treatment:tolerability	1	103	0.502	0.48		0.005	1
V4FC	time:tolerability	1	103	0.754	0.387		0.007	1
V4FC	treatment:time:tolerability	1	103	0.666	0.416		0.006	1
V5FC	treatment	1	103	0.754	0.387		0.007	1
V5FC	time	1	103	0.005	0.946		4.43e-05	1
V5FC	tolerability	1	103	0.013	0.908		0.00013	1
V5FC	treatment:time	1	103	7.37e-05	0.993		7.16e-07	1
V5FC	treatment:tolerability	1	103	4.58e-05	0.995		4.45e-07	1
V5FC	time:tolerability	1	103	0.012	0.914		0.000113	1
V5FC	treatment:time:tolerability	1	103	5.82e-06	0.998		5.65e-08	1
V1PL	treatment	1	103	3491	0.065		0.033	0.999462
V1PL	time	1	103	1596	0.209		0.015	1
V1PL	tolerability	1	103	1409	0.238		0.013	1
V1PL	treatment:time	1	103	0.275	0.601		0.003	1
V1PL	treatment:tolerability	1	103	0.251	0.618		0.002	1
V1PL	time:tolerability	1	103	0.497	0.483		0.005	1
V1PL	treatment:time:tolerability	1	103	1411	0.238		0.014	1
V2PL	treatment	1	103	3155	0.079		0.03	0.999901
V2PL	time	1	103	1445	0.232		0.014	1
V2PL	tolerability	1	103	1282	0.26		0.012	1
V2PL	treatment:time	1	103	0.02	0.889		0.000191	1
V2PL	treatment:tolerability	1	103	0.038	0.846		0.000366	1
V2PL	time:tolerability	1	103	0.717	0.399		0.007	1
V2PL	treatment:time:tolerability	1	103	2229	0.139		0.021	1
V3PL	treatment	1	103	3.53	0.063		0.033	0.999316
V3PL	time	1	103	0.961	0.329		0.009	1
V3PL	tolerability	1	103	0.791	0.376		0.008	1
V3PL	treatment:time	1	103	0.124	0.725		0.001	1
V3PL	treatment:tolerability	1	103	0.153	0.696		0.001	1
V3PL	time:tolerability	1	103	1395	0.24		0.013	1
V3PL	treatment:time:tolerability	1	103	2047	0.156		0.019	1
V4PL	treatment	1	103	3084	0.082		0.029	0.999931
V4PL	time	1	103	0.517	0.474		0.005	1
V4PL	tolerability	1	103	0.413	0.522		0.004	1
V4PL	treatment:time	1	103	0.67	0.415		0.006	1
V4PL	treatment:tolerability	1	103	0.675	0.413		0.007	1
V4PL	time:tolerability	1	103	0.87	0.353		0.008	1
V4PL	treatment:time:tolerability	1	103	1011	0.317		0.01	1
V5PL	treatment	1	103	0.37	0.544		0.004	1
V5PL	time	1	103	0.013	0.908		0.00013	1
V5PL	tolerability	1	103	0.012	0.912		0.000118	1
V5PL	treatment:time	1	103	0.209	0.649		0.002	1
V5PL	treatment:tolerability	1	103	0.184	0.669		0.002	1
V5PL	time:tolerability	1	103	0.069	0.794		0.000668	1
V5PL	treatment:time:tolerability	1	103	0.073	0.788		0.000705	1
L1TG	treatment	1	103	1313	0.255		0.013	1
L1TG	time	1	103	0.252	0.617		0.002	1
L1TG	tolerability	1	103	0.253	0.616		0.002	1
L1TG	treatment:time	1	103	1171	0.282		0.011	1
L1TG	treatment:tolerability	1	103	1156	0.285		0.011	1
L1TG	time:tolerability	1	103	0.017	0.898		0.000162	1
L1TG	treatment:time:tolerability	1	103	0.004	0.951		3.64e-05	1
L2TG	treatment	1	103	0.643	0.425		0.006	1
L2TG	time	1	103	0.000176	0.989		1.71e-06	1
L2TG	tolerability	1	103	9.24e-05	0.992		8.97e-07	1
L2TG	treatment:time	1	103	0.847	0.36		0.008	1
L2TG	treatment:tolerability	1	103	0.856	0.357		0.008	1
L2TG	time:tolerability	1	103	0.046	0.831		0.000445	1
L2TG	treatment:time:tolerability	1	103	0.023	0.879		0.000227	1
L3TG	treatment	1	103	1403	0.239		0.013	1
L3TG	time	1	103	0.179	0.673		0.002	1
L3TG	tolerability	1	103	0.171	0.68		0.002	1
L3TG	treatment:time	1	103	0.756	0.387		0.007	1
L3TG	treatment:tolerability	1	103	0.758	0.386		0.007	1
L3TG	time:tolerability	1	103	0.071	0.79		0.00069	1
L3TG	treatment:time:tolerability	1	103	0.03	0.863		0.000291	1
L4TG	treatment	1	103	7878	0.006	*	0.071	0.490346
L4TG	time	1	103	2983	0.087		0.028	0.999963
L4TG	tolerability	1	103	3.05	0.084		0.029	0.999946
L4TG	treatment:time	1	103	0.785	0.378		0.008	1
L4TG	treatment:tolerability	1	103	0.774	0.381		0.007	1
L4TG	time:tolerability	1	103	0.001	0.97		1.38e-05	1
L4TG	treatment:time:tolerability	1	103	0.000873	0.976		8.47e-06	1
L5TG	treatment	1	103	12.25	0.000689	*	0.106	0.0742903
L5TG	time	1	103	7634	0.007	*	0.069	0.544681
L5TG	tolerability	1	103	7653	0.007	*	0.069	0.544681
L5TG	treatment:time	1	103	1829	0.179		0.017	1
L5TG	treatment:tolerability	1	103	1889	0.172		0.018	1
L5TG	time:tolerability	1	103	0.061	0.805		0.000595	1
L5TG	treatment:time:tolerability	1	103	0.075	0.785		0.000729	1
L6TG	treatment	1	103	4301	0.041	*	0.04	0.990802
L6TG	time	1	103	5603	0.02	*	0.052	0.895931
L6TG	tolerability	1	103	5415	0.022	*	0.05	0.917215
L6TG	treatment:time	1	103	3402	0.068		0.032	0.999625
L6TG	treatment:tolerability	1	103	3665	0.058		0.034	0.998759
L6TG	time:tolerability	1	103	0.888	0.348		0.009	1
L6TG	treatment:time:tolerability	1	103	0.1	0.753		0.00097	1
L1CH	treatment	1	103	3478	0.065		0.033	0.999462
L1CH	time	1	103	7137	0.009	*	0.065	0.636713
L1CH	tolerability	1	103	7239	0.008	*	0.066	0.593269
L1CH	treatment:time	1	103	0.02	0.888		0.000192	1
L1CH	treatment:tolerability	1	103	0.026	0.872		0.000252	1
L1CH	time:tolerability	1	103	0.615	0.435		0.006	1
L1CH	treatment:time:tolerability	1	103	0.058	0.81		0.000565	1
L2CH	treatment	1	103	11615	0.000935	*	0.101	0.0994675
L2CH	time	1	103	16746	8.51e-05	*	0.14	0.00948632
L2CH	tolerability	1	103	17036	7.46e-05	*	0.142	0.0083207
L2CH	treatment:time	1	103	0.337	0.563		0.003	1
L2CH	treatment:tolerability	1	103	0.317	0.575		0.003	1
L2CH	time:tolerability	1	103	2465	0.119		0.023	0.999999
L2CH	treatment:time:tolerability	1	103	0.005	0.944		4.88e-05	1
L3CH	treatment	1	103	4926	0.029	*	0.046	0.96297
L3CH	time	1	103	11394	0.001	*	0.1	0.106006
L3CH	tolerability	1	103	11339	0.001	*	0.099	0.106006
L3CH	treatment:time	1	103	1287	0.259		0.012	1
L3CH	treatment:tolerability	1	103	1282	0.26		0.012	1
L3CH	time:tolerability	1	103	0.706	0.403		0.007	1
L3CH	treatment:time:tolerability	1	103	0.065	0.799		0.000634	1
L4CH	treatment	1	103	0.258	0.613		0.002	1
L4CH	time	1	103	0.435	0.511		0.004	1
L4CH	tolerability	1	103	0.404	0.526		0.004	1
L4CH	treatment:time	1	103	0.32	0.573		0.003	1
L4CH	treatment:tolerability	1	103	0.33	0.567		0.003	1
L4CH	time:tolerability	1	103	0.051	0.821		0.000496	1
L4CH	treatment:time:tolerability	1	103	0.03	0.863		0.000289	1
L5CH	treatment	1	103	2367	0.127		0.022	1
L5CH	time	1	103	0.349	0.556		0.003	1
L5CH	tolerability	1	103	0.325	0.57		0.003	1
L5CH	treatment:time	1	103	0.000738	0.978		7.16e-06	1
L5CH	treatment:tolerability	1	103	0.000268	0.987		2.6e-06	1
L5CH	time:tolerability	1	103	0.608	0.437		0.006	1
L5CH	treatment:time:tolerability	1	103	0.459	0.5		0.004	1
L6CH	treatment	1	103	0.325	0.57		0.003	1
L6CH	time	1	103	0.585	0.446		0.006	1
L6CH	tolerability	1	103	0.531	0.468		0.005	1
L6CH	treatment:time	1	103	0.401	0.528		0.004	1
L6CH	treatment:tolerability	1	103	0.478	0.491		0.005	1
L6CH	time:tolerability	1	103	1947	0.166		0.019	1
L6CH	treatment:time:tolerability	1	103	0.721	0.398		0.007	1
L1FC	treatment	1	103	4503	0.036	*	0.042	0.983532
L1FC	time	1	103	7.95	0.006	*	0.072	0.490346
L1FC	tolerability	1	103	8059	0.005	*	0.073	0.429593
L1FC	treatment:time	1	103	0.173	0.678		0.002	1
L1FC	treatment:tolerability	1	103	0.199	0.656		0.002	1
L1FC	time:tolerability	1	103	0.785	0.378		0.008	1
L1FC	treatment:time:tolerability	1	103	0.051	0.821		0.000498	1
L2FC	treatment	1	103	11784	0.000861	*	0.103	0.0919661
L2FC	time	1	103	16645	8.91e-05	*	0.139	0.00993001
L2FC	tolerability	1	103	16969	7.69e-05	*	0.141	0.00857614
L2FC	treatment:time	1	103	0.082	0.776		0.000793	1
L2FC	treatment:tolerability	1	103	0.07	0.791		0.000682	1
L2FC	time:tolerability	1	103	2152	0.145		0.02	1
L2FC	treatment:time:tolerability	1	103	0.012	0.913		0.000118	1
L3FC	treatment	1	103	8052	0.005	*	0.073	0.429593
L3FC	time	1	103	13.69	0.000348	*	0.117	0.0382327
L3FC	tolerability	1	103	13426	0.000394	*	0.115	0.0431768
L3FC	treatment:time	1	103	0.221	0.639		0.002	1
L3FC	treatment:tolerability	1	103	0.219	0.641		0.002	1
L3FC	time:tolerability	1	103	0.251	0.618		0.002	1
L3FC	treatment:time:tolerability	1	103	0.234	0.63		0.002	1
L4FC	treatment	1	103	0.012	0.912		0.00012	1
L4FC	time	1	103	1113	0.294		0.011	1
L4FC	tolerability	1	103	1061	0.305		0.01	1
L4FC	treatment:time	1	103	0.11	0.74		0.001	1
L4FC	treatment:tolerability	1	103	0.116	0.735		0.001	1
L4FC	time:tolerability	1	103	0.062	0.804		0.000602	1
L4FC	treatment:time:tolerability	1	103	0.000808	0.977		7.85e-06	1
L5FC	treatment	1	103	2197	0.141		0.021	1
L5FC	time	1	103	0.176	0.675		0.002	1
L5FC	tolerability	1	103	0.169	0.681		0.002	1
L5FC	treatment:time	1	103	0.019	0.891		0.000182	1
L5FC	treatment:tolerability	1	103	0.023	0.881		0.000218	1
L5FC	time:tolerability	1	103	0.589	0.445		0.006	1
L5FC	treatment:time:tolerability	1	103	0.257	0.614		0.002	1
L6FC	treatment	1	103	0.018	0.893		0.000177	1
L6FC	time	1	103	0.11	0.741		0.001	1
L6FC	tolerability	1	103	0.089	0.766		0.000865	1
L6FC	treatment:time	1	103	0.416	0.52		0.004	1
L6FC	treatment:tolerability	1	103	0.489	0.486		0.005	1
L6FC	time:tolerability	1	103	1522	0.22		0.015	1
L6FC	treatment:time:tolerability	1	103	0.628	0.43		0.006	1
L1PL	treatment	1	103	1702	0.195		0.016	1
L1PL	time	1	103	4394	0.039	*	0.041	0.988385
L1PL	tolerability	1	103	4479	0.037	*	0.042	0.98534
L1PL	treatment:time	1	103	0.167	0.683		0.002	1
L1PL	treatment:tolerability	1	103	0.182	0.67		0.002	1
L1PL	time:tolerability	1	103	0.397	0.53		0.004	1
L1PL	treatment:time:tolerability	1	103	0.035	0.853		0.000337	1
L2PL	treatment	1	103	10727	0.001	*	0.094	0.106006
L2PL	time	1	103	15822	0.00013	*	0.133	0.0144554
L2PL	tolerability	1	103	16.07	0.000116	*	0.135	0.0129087
L2PL	treatment:time	1	103	0.188	0.665		0.002	1
L2PL	treatment:tolerability	1	103	0.174	0.678		0.002	1
L2PL	time:tolerability	1	103	2153	0.145		0.02	1
L2PL	treatment:time:tolerability	1	103	0.021	0.885		0.000204	1
L3PL	treatment	1	103	3744	0.056		0.035	0.998427
L3PL	time	1	103	9663	0.002	*	0.086	0.200864
L3PL	tolerability	1	103	9602	0.003	*	0.085	0.285738
L3PL	treatment:time	1	103	0.947	0.333		0.009	1
L3PL	treatment:tolerability	1	103	0.94	0.335		0.009	1
L3PL	time:tolerability	1	103	0.556	0.458		0.005	1
L3PL	treatment:time:tolerability	1	103	0.103	0.749		0.000999	1
L4PL	treatment	1	103	0.505	0.479		0.005	1
L4PL	time	1	103	0.205	0.651		0.002	1
L4PL	tolerability	1	103	0.187	0.667		0.002	1
L4PL	treatment:time	1	103	0.245	0.622		0.002	1
L4PL	treatment:tolerability	1	103	0.254	0.616		0.002	1
L4PL	time:tolerability	1	103	0.044	0.835		0.000425	1
L4PL	treatment:time:tolerability	1	103	0.016	0.899		0.000157	1
L5PL	treatment	1	103	2993	0.087		0.028	0.999963
L5PL	time	1	103	0.593	0.443		0.006	1
L5PL	tolerability	1	103	0.562	0.455		0.005	1
L5PL	treatment:time	1	103	0.005	0.946		4.55e-05	1
L5PL	treatment:tolerability	1	103	0.006	0.937		6.17e-05	1
L5PL	time:tolerability	1	103	0.527	0.47		0.005	1
L5PL	treatment:time:tolerability	1	103	0.394	0.532		0.004	1
L6PL	treatment	1	103	0.345	0.558		0.003	1
L6PL	time	1	103	0.733	0.394		0.007	1
L6PL	tolerability	1	103	0.665	0.417		0.006	1
L6PL	treatment:time	1	103	0.988	0.322		0.01	1
L6PL	treatment:tolerability	1	103	1121	0.292		0.011	1
L6PL	time:tolerability	1	103	1985	0.162		0.019	1
L6PL	treatment:time:tolerability	1	103	0.451	0.503		0.004	1
L1AB	treatment	1	103	0.905	0.344		0.009	1
L1AB	time	1	103	2969	0.088		0.028	0.999967
L1AB	tolerability	1	103	3005	0.086		0.028	0.999958
L1AB	treatment:time	1	103	0.176	0.675		0.002	1
L1AB	treatment:tolerability	1	103	0.191	0.663		0.002	1
L1AB	time:tolerability	1	103	0.228	0.634		0.002	1
L1AB	treatment:time:tolerability	1	103	0.004	0.952		3.54e-05	1
L2AB	treatment	1	103	7391	0.008	*	0.067	0.593269
L2AB	time	1	103	13204	0.000438	*	0.114	0.0478824
L2AB	tolerability	1	103	13427	0.000394	*	0.115	0.0431768
L2AB	treatment:time	1	103	0.262	0.61		0.003	1
L2AB	treatment:tolerability	1	103	0.25	0.618		0.002	1
L2AB	time:tolerability	1	103	1937	0.167		0.018	1
L2AB	treatment:time:tolerability	1	103	0.009	0.925		8.73e-05	1
L3AB	treatment	1	103	1976	0.163		0.019	1
L3AB	time	1	103	7142	0.009	*	0.065	0.636713
L3AB	tolerability	1	103	7085	0.009	*	0.064	0.636713
L3AB	treatment:time	1	103	0.923	0.339		0.009	1
L3AB	treatment:tolerability	1	103	0.916	0.341		0.009	1
L3AB	time:tolerability	1	103	0.527	0.47		0.005	1
L3AB	treatment:time:tolerability	1	103	0.093	0.761		0.000902	1
L4AB	treatment	1	103	1227	0.271		0.012	1
L4AB	time	1	103	0.008	0.931		7.4e-05	1
L4AB	tolerability	1	103	0.004	0.95		3.85e-05	1
L4AB	treatment:time	1	103	0.17	0.681		0.002	1
L4AB	treatment:tolerability	1	103	0.177	0.675		0.002	1
L4AB	time:tolerability	1	103	0.018	0.893		0.000177	1
L4AB	treatment:time:tolerability	1	103	0.02	0.888		0.000192	1
L5AB	treatment	1	103	3907	0.051		0.037	0.997157
L5AB	time	1	103	0.949	0.332		0.009	1
L5AB	tolerability	1	103	0.903	0.344		0.009	1
L5AB	treatment:time	1	103	0.016	0.901		0.000151	1
L5AB	treatment:tolerability	1	103	0.019	0.891		0.000184	1
L5AB	time:tolerability	1	103	0.607	0.438		0.006	1
L5AB	treatment:time:tolerability	1	103	0.426	0.516		0.004	1
L6AB	treatment	1	103	1054	0.307		0.01	1
L6AB	time	1	103	1436	0.233		0.014	1
L6AB	tolerability	1	103	1352	0.248		0.013	1
L6AB	treatment:time	1	103	0.641	0.425		0.006	1
L6AB	treatment:tolerability	1	103	0.724	0.397		0.007	1
L6AB	time:tolerability	1	103	1.39	0.241		0.013	1
L6AB	treatment:time:tolerability	1	103	0.658	0.419		0.006	1
H1TG	treatment	1	103	0.547	0.461		0.005	1
H1TG	time	1	103	1171	0.282		0.011	1
H1TG	tolerability	1	103	1111	0.294		0.011	1
H1TG	treatment:time	1	103	2139	0.147		0.02	1
H1TG	treatment:tolerability	1	103	2207	0.14		0.021	1
H1TG	time:tolerability	1	103	1.56e-06	0.999		1.52e-08	1
H1TG	treatment:time:tolerability	1	103	0.232	0.631		0.002	1
H2TG	treatment	1	103	3.73	0.056		0.035	0.998427
H2TG	time	1	103	2627	0.108		0.025	0.999997
H2TG	tolerability	1	103	2477	0.119		0.023	0.999999
H2TG	treatment:time	1	103	1465	0.229		0.014	1
H2TG	treatment:tolerability	1	103	1477	0.227		0.014	1
H2TG	time:tolerability	1	103	0.000826	0.977		8.02e-06	1
H2TG	treatment:time:tolerability	1	103	0.428	0.514		0.004	1
H3TG	treatment	1	103	6321	0.013	*	0.058	0.769048
H3TG	time	1	103	3449	0.066		0.032	0.999523
H3TG	tolerability	1	103	3276	0.073		0.031	0.999794
H3TG	treatment:time	1	103	0.759	0.386		0.007	1
H3TG	treatment:tolerability	1	103	0.759	0.386		0.007	1
H3TG	time:tolerability	1	103	0.014	0.905		0.00014	1
H3TG	treatment:time:tolerability	1	103	0.382	0.538		0.004	1
H4TG	treatment	1	103	3907	0.051		0.037	0.997157
H4TG	time	1	103	1915	0.169		0.018	1
H4TG	tolerability	1	103	1792	0.184		0.017	1
H4TG	treatment:time	1	103	0.059	0.809		0.000572	1
H4TG	treatment:tolerability	1	103	0.063	0.802		0.00061	1
H4TG	time:tolerability	1	103	0.029	0.866		0.000277	1
H4TG	treatment:time:tolerability	1	103	0.953	0.331		0.009	1
H1CH	treatment	1	103	3.08	0.082		0.029	0.999931
H1CH	time	1	103	0.625	0.431		0.006	1
H1CH	tolerability	1	103	0.65	0.422		0.006	1
H1CH	treatment:time	1	103	2918	0.091		0.028	0.999977
H1CH	treatment:tolerability	1	103	3084	0.082		0.029	0.999931
H1CH	time:tolerability	1	103	0.28	0.598		0.003	1
H1CH	treatment:time:tolerability	1	103	0.000556	0.981		5.4e-06	1
H2CH	treatment	1	103	1541	0.217		0.015	1
H2CH	time	1	103	1004	0.319		0.01	1
H2CH	tolerability	1	103	1081	0.301		0.01	1
H2CH	treatment:time	1	103	5215	0.024	*	0.048	0.934177
H2CH	treatment:tolerability	1	103	5289	0.023	*	0.049	0.926177
H2CH	time:tolerability	1	103	0.168	0.683		0.002	1
H2CH	treatment:time:tolerability	1	103	0.007	0.933		6.96e-05	1
H3CH	treatment	1	103	0.321	0.572		0.003	1
H3CH	time	1	103	1	0.32		0.01	1
H3CH	tolerability	1	103	1091	0.299		0.01	1
H3CH	treatment:time	1	103	2509	0.116		0.024	0.999999
H3CH	treatment:tolerability	1	103	2511	0.116		0.024	0.999999
H3CH	time:tolerability	1	103	0.003	0.953		3.35e-05	1
H3CH	treatment:time:tolerability	1	103	0.039	0.844		0.00038	1
H4CH	treatment	1	103	8764	0.004	*	0.078	0.361669
H4CH	time	1	103	8599	0.004	*	0.077	0.361669
H4CH	tolerability	1	103	8756	0.004	*	0.078	0.361669
H4CH	treatment:time	1	103	0.304	0.583		0.003	1
H4CH	treatment:tolerability	1	103	0.302	0.584		0.003	1
H4CH	time:tolerability	1	103	0.012	0.914		0.000113	1
H4CH	treatment:time:tolerability	1	103	0.195	0.66		0.002	1
H1FC	treatment	1	103	3573	0.062		0.034	0.99923
H1FC	time	1	103	1178	0.28		0.011	1
H1FC	tolerability	1	103	1219	0.272		0.012	1
H1FC	treatment:time	1	103	2769	0.099		0.026	0.999992
H1FC	treatment:tolerability	1	103	2932	0.09		0.028	0.999974
H1FC	time:tolerability	1	103	0.168	0.682		0.002	1
H1FC	treatment:time:tolerability	1	103	0.009	0.927		8.27e-05	1
H2FC	treatment	1	103	0.208	0.649		0.002	1
H2FC	time	1	103	0.725	0.397		0.007	1
H2FC	tolerability	1	103	0.826	0.366		0.008	1
H2FC	treatment:time	1	103	3.97	0.049	*	0.037	0.996401
H2FC	treatment:tolerability	1	103	4063	0.046	*	0.038	0.994878
H2FC	time:tolerability	1	103	0.126	0.723		0.001	1
H2FC	treatment:time:tolerability	1	103	0.187	0.666		0.002	1
H3FC	treatment	1	103	0.223	0.637		0.002	1
H3FC	time	1	103	1162	0.284		0.011	1
H3FC	tolerability	1	103	1275	0.261		0.012	1
H3FC	treatment:time	1	103	1505	0.223		0.014	1
H3FC	treatment:tolerability	1	103	1555	0.215		0.015	1
H3FC	time:tolerability	1	103	0.012	0.912		0.000119	1
H3FC	treatment:time:tolerability	1	103	0.059	0.809		0.000572	1
H4FC	treatment	1	103	1999	0.16		0.019	1
H4FC	time	1	103	3858	0.052		0.036	0.997473
H4FC	tolerability	1	103	3912	0.051		0.037	0.997157
H4FC	treatment:time	1	103	0.071	0.79		0.000692	1
H4FC	treatment:tolerability	1	103	0.069	0.793		0.000669	1
H4FC	time:tolerability	1	103	0.067	0.797		0.000647	1
H4FC	treatment:time:tolerability	1	103	0.107	0.745		0.001	1
H1PL	treatment	1	103	1269	0.263		0.012	1
H1PL	time	1	103	0.074	0.786		0.00072	1
H1PL	tolerability	1	103	0.086	0.769		0.000838	1
H1PL	treatment:time	1	103	3206	0.076		0.03	0.999857
H1PL	treatment:tolerability	1	103	3368	0.069		0.032	0.999667
H1PL	time:tolerability	1	103	0.13	0.719		0.001	1
H1PL	treatment:time:tolerability	1	103	0.005	0.941		5.27e-05	1
H2PL	treatment	1	103	0.008	0.929		7.68e-05	1
H2PL	time	1	103	9.72e-07	0.999		9.43e-09	1
H2PL	tolerability	1	103	0.002	0.968		1.54e-05	1
H2PL	treatment:time	1	103	4508	0.036	*	0.042	0.983532
H2PL	treatment:tolerability	1	103	4573	0.035	*	0.043	0.981505
H2PL	time:tolerability	1	103	0.015	0.904		0.000141	1
H2PL	treatment:time:tolerability	1	103	0.026	0.872		0.000255	1
H3PL	treatment	1	103	0.193	0.662		0.002	1
H3PL	time	1	103	0.002	0.966		1.77e-05	1
H3PL	tolerability	1	103	6.43e-07	0.999		6.25e-09	1
H3PL	treatment:time	1	103	2296	0.133		0.022	1
H3PL	treatment:tolerability	1	103	2319	0.131		0.022	1
H3PL	time:tolerability	1	103	0.013	0.909		0.000127	1
H3PL	treatment:time:tolerability	1	103	0.048	0.826		0.00047	1
H4PL	treatment	1	103	2.15	0.146		0.02	1
H4PL	time	1	103	2663	0.106		0.025	0.999996
H4PL	tolerability	1	103	2767	0.099		0.026	0.999992
H4PL	treatment:time	1	103	0.01	0.919		0.0001	1
H4PL	treatment:tolerability	1	103	0.009	0.925		8.72e-05	1
H4PL	time:tolerability	1	103	0.053	0.818		0.000519	1
H4PL	treatment:time:tolerability	1	103	0.053	0.818		0.000518	1
H1A1	treatment	1	103	1292	0.258		0.012	1
H1A1	time	1	103	0.06	0.807		0.000581	1
H1A1	tolerability	1	103	0.07	0.792		0.00068	1
H1A1	treatment:time	1	103	3399	0.068		0.032	0.999625
H1A1	treatment:tolerability	1	103	3556	0.062		0.033	0.99923
H1A1	time:tolerability	1	103	0.116	0.734		0.001	1
H1A1	treatment:time:tolerability	1	103	0.002	0.965		1.92e-05	1
H2A1	treatment	1	103	0.02	0.887		0.000197	1
H2A1	time	1	103	0.195	0.66		0.002	1
H2A1	tolerability	1	103	0.156	0.693		0.002	1
H2A1	treatment:time	1	103	3409	0.068		0.032	0.999625
H2A1	treatment:tolerability	1	103	3505	0.064		0.033	0.999393
H2A1	time:tolerability	1	103	0.002	0.968		1.57e-05	1
H2A1	treatment:time:tolerability	1	103	0.000543	0.981		5.28e-06	1
H3A1	treatment	1	103	5.34e-05	0.994		5.18e-07	1
H3A1	time	1	103	0.073	0.788		0.000705	1
H3A1	tolerability	1	103	0.093	0.76		0.000906	1
H3A1	treatment:time	1	103	1759	0.188		0.017	1
H3A1	treatment:tolerability	1	103	1.76	0.188		0.017	1
H3A1	time:tolerability	1	103	0.104	0.748		0.001	1
H3A1	treatment:time:tolerability	1	103	0.009	0.923		9.21e-05	1
H4A1	treatment	1	103	3.97	0.049	*	0.037	0.996401
H4A1	time	1	103	3764	0.055		0.035	0.998228
H4A1	tolerability	1	103	3868	0.052		0.036	0.997473
H4A1	treatment:time	1	103	0.046	0.831		0.000444	1
H4A1	treatment:tolerability	1	103	0.042	0.839		0.000403	1
H4A1	time:tolerability	1	103	0.023	0.88		0.000223	1
H4A1	treatment:time:tolerability	1	103	0.632	0.428		0.006	1
H1A2	treatment	1	103	0.02	0.889		0.000191	1
H1A2	time	1	103	0.303	0.583		0.003	1
H1A2	tolerability	1	103	0.25	0.618		0.002	1
H1A2	treatment:time	1	103	3508	0.064		0.033	0.999393
H1A2	treatment:tolerability	1	103	3672	0.058		0.034	0.998759
H1A2	time:tolerability	1	103	0.206	0.651		0.002	1
H1A2	treatment:time:tolerability	1	103	0.001	0.975		9.91e-06	1
H2A2	treatment	1	103	2262	0.136		0.021	1
H2A2	time	1	103	0.866	0.354		0.008	1
H2A2	tolerability	1	103	0.721	0.398		0.007	1
H2A2	treatment:time	1	103	2632	0.108		0.025	0.999997
H2A2	treatment:tolerability	1	103	2715	0.102		0.026	0.999994
H2A2	time:tolerability	1	103	0.381	0.538		0.004	1
H2A2	treatment:time:tolerability	1	103	0.002	0.961		2.37e-05	1
H3A2	treatment	1	103	2776	0.099		0.026	0.999992
H3A2	time	1	103	0.283	0.596		0.003	1
H3A2	tolerability	1	103	0.21	0.648		0.002	1
H3A2	treatment:time	1	103	1242	0.268		0.012	1
H3A2	treatment:tolerability	1	103	1247	0.267		0.012	1
H3A2	time:tolerability	1	103	0.141	0.708		0.001	1
H3A2	treatment:time:tolerability	1	103	0.016	0.898		0.00016	1
H4A2	treatment	1	103	0.733	0.394		0.007	1
H4A2	time	1	103	2239	0.138		0.021	1
H4A2	tolerability	1	103	2421	0.123		0.023	1
H4A2	treatment:time	1	103	0.853	0.358		0.008	1
H4A2	treatment:tolerability	1	103	0.86	0.356		0.008	1
H4A2	time:tolerability	1	103	0.049	0.824		0.00048	1
H4A2	treatment:time:tolerability	1	103	0.419	0.519		0.004	1

## Sheet: signifcant raw-p-values (2)
parameter	Effect	DFn	DFd	F	p	p<.05	ges	Bonferroni
TPCH	time	1	103	4255	0.042	*	0.04	0.991817
TPCH	tolerability	1	103	4416	0.038	*	0.041	0.98695
LDCH	tolerability	1	103	3966	0.049	*	0.037	0.996401
HDCH	treatment	1	103	6201	0.014	*	0.057	0.793835
HDCH	treatment:time	1	103	4.03	0.047	*	0.038	0.995446
HDCH	treatment:tolerability	1	103	4178	0.044	*	0.039	0.993524
IDPN	treatment	1	103	4042	0.047	*	0.038	0.995446
L2PN	treatment	1	103	7388	0.008	*	0.067	0.593269
L2PN	time	1	103	13199	0.000439	*	0.114	0.0479891
L2PN	tolerability	1	103	13423	0.000395	*	0.115	0.043284
L3PN	time	1	103	7142	0.009	*	0.065	0.636713
L3PN	tolerability	1	103	7085	0.009	*	0.064	0.636713
LDTG	treatment	1	103	4821	0.03	*	0.045	0.967006
LDFC	time	1	103	5813	0.018	*	0.053	0.869236
LDFC	tolerability	1	103	5803	0.018	*	0.053	0.869236
HDFC	treatment	1	103	7065	0.009	*	0.064	0.636713
HDPL	treatment:tolerability	1	103	4043	0.047	*	0.038	0.995446
IDAB	treatment	1	103	4048	0.047	*	0.038	0.995446
L4TG	treatment	1	103	7878	0.006	*	0.071	0.490346
L5TG	treatment	1	103	12.25	0.000689	*	0.106	0.0742903
L5TG	time	1	103	7634	0.007	*	0.069	0.544681
L5TG	tolerability	1	103	7653	0.007	*	0.069	0.544681
L6TG	treatment	1	103	4301	0.041	*	0.04	0.990802
L6TG	time	1	103	5603	0.02	*	0.052	0.895931
L6TG	tolerability	1	103	5415	0.022	*	0.05	0.917215
L1CH	time	1	103	7137	0.009	*	0.065	0.636713
L1CH	tolerability	1	103	7239	0.008	*	0.066	0.593269
L2CH	treatment	1	103	11615	0.000935	*	0.101	0.0994675
L2CH	time	1	103	16746	8.51e-05	*	0.14	0.00948632
L2CH	tolerability	1	103	17036	7.46e-05	*	0.142	0.0083207
L3CH	treatment	1	103	4926	0.029	*	0.046	0.96297
L3CH	time	1	103	11394	0.001	*	0.1	0.106006
L3CH	tolerability	1	103	11339	0.001	*	0.099	0.106006
L1FC	treatment	1	103	4503	0.036	*	0.042	0.983532
L1FC	time	1	103	7.95	0.006	*	0.072	0.490346
L1FC	tolerability	1	103	8059	0.005	*	0.073	0.429593
L2FC	treatment	1	103	11784	0.000861	*	0.103	0.0919661
L2FC	time	1	103	16645	8.91e-05	*	0.139	0.00993001
L2FC	tolerability	1	103	16969	7.69e-05	*	0.141	0.00857614
L3FC	treatment	1	103	8052	0.005	*	0.073	0.429593
L3FC	time	1	103	13.69	0.000348	*	0.117	0.0382327
L3FC	tolerability	1	103	13426	0.000394	*	0.115	0.0431768
L1PL	time	1	103	4394	0.039	*	0.041	0.988385
L1PL	tolerability	1	103	4479	0.037	*	0.042	0.98534
L2PL	treatment	1	103	10727	0.001	*	0.094	0.106006
L2PL	time	1	103	15822	0.00013	*	0.133	0.0144554
L2PL	tolerability	1	103	16.07	0.000116	*	0.135	0.0129087
L3PL	time	1	103	9663	0.002	*	0.086	0.200864
L3PL	tolerability	1	103	9602	0.003	*	0.085	0.285738
L2AB	treatment	1	103	7391	0.008	*	0.067	0.593269
L2AB	time	1	103	13204	0.000438	*	0.114	0.0478824
L2AB	tolerability	1	103	13427	0.000394	*	0.115	0.0431768
L3AB	time	1	103	7142	0.009	*	0.065	0.636713
L3AB	tolerability	1	103	7085	0.009	*	0.064	0.636713
H3TG	treatment	1	103	6321	0.013	*	0.058	0.769048
H2CH	treatment:time	1	103	5215	0.024	*	0.048	0.934177
H2CH	treatment:tolerability	1	103	5289	0.023	*	0.049	0.926177
H4CH	treatment	1	103	8764	0.004	*	0.078	0.361669
H4CH	time	1	103	8599	0.004	*	0.077	0.361669
H4CH	tolerability	1	103	8756	0.004	*	0.078	0.361669
H2FC	treatment:time	1	103	3.97	0.049	*	0.037	0.996401
H2FC	treatment:tolerability	1	103	4063	0.046	*	0.038	0.994878
H2PL	treatment:time	1	103	4508	0.036	*	0.042	0.983532
H2PL	treatment:tolerability	1	103	4573	0.035	*	0.043	0.981505
H4A1	treatment	1	103	3.97	0.049	*	0.037	0.996401
