# Supplementary material for: Interindividual differences in aronia juice tolerability linked to gut microbiome and metabolome changes—secondary analysis of a randomized placebo-controlled parallel intervention trial
Source: Microbiome. 2024 Mar 9;12:49. doi: 10.1186/s40168-024-01774-4 (PMC10924357; doi:10.1186/s40168-024-01774-4)
Supplement: Supplementary file 6 — Additional file 5. Plasma metabolites. ANOVA plasma metabolites: Changes in plasma metabolite profiles as detected by NMR-metabolomics analysis, Results of 2-way and 3-way ANOVA and significantp-values. [file 40168_2024_1774_MOESM5_ESM.xlsx]

## Sheet: 2way-ANOVA
parameter	Effect	DFn	DFd	F	p	p<.05	ges	Bonferroni	k=	51	p.adj = 1 - (1 - p.raw)^k			Zeilenbeschriftungen	Anzahl von Effect
Chenodeoxycholic acid	treatment	1	107	4083	0.046	*	0.037	0.909434						5-Aminopentanoic acid	3
Chenodeoxycholic acid	weeks	1	107	0.01	0.921		9.27e-05	1						Acetic acid	3
Chenodeoxycholic acid	treatment:weeks	1	107	0.989	0.322		0.009	1						Butyric acid	3
Glycocholic acid & derivatives	treatment	1	107	0.684	0.41		0.006	1						Capric acid	3
Glycocholic acid & derivatives	weeks	1	107	0.112	0.739		0.001	1						Chenodeoxycholic acid	3
Glycocholic acid & derivatives	treatment:weeks	1	107	0.906	0.343		0.008	1						Cholic acid	3
Cholic acid	treatment	1	107	0.653	0.421		0.006	1						Glycocholic acid & derivatives	3
Cholic acid	weeks	1	107	0.032	0.859		0.000295	1						Isopropyl alcohol	3
Cholic acid	treatment:weeks	1	107	0.086	0.77		0.0008	1						L-Alanine	3
Capric acid	treatment	1	107	0.022	0.884		0.000201	1						L-Glutamic acid	3
Capric acid	weeks	1	107	0.006	0.94		5.29e-05	1						L-Isoleucine	3
Capric acid	treatment:weeks	1	107	0.529	0.469		0.005	1						L-Lactic acid	3
Butyric acid	treatment	1	107	0.232	0.631		0.002	1						L-Leucine	3
Butyric acid	weeks	1	107	0.918	0.34		0.009	1						L-Lysine	3
Butyric acid	treatment:weeks	1	107	0.736	0.393		0.007	1						L-Valine	3
L-Leucine	treatment	1	107	1297	0.257		0.012	1						Propionic acid	3
L-Leucine	weeks	1	107	0.245	0.621		0.002	1						Propylene glycol	3
L-Leucine	treatment:weeks	1	107	0.289	0.592		0.003	1						Valeric acid	3
L-Valine	treatment	1	107	1818	0.18		0.017	0.99996						Succinic acid	3
L-Valine	weeks	1	107	0.23	0.633		0.002	1						beta-Alanine	3
L-Valine	treatment:weeks	1	107	0.045	0.832		0.000423	1						Methylamine	3
L-Isoleucine	treatment	1	107	1563	0.214		0.014	0.999995						L-Aspartic acid	3
L-Isoleucine	weeks	1	107	0.438	0.51		0.004	1						Sarcosine	3
L-Isoleucine	treatment:weeks	1	107	0.044	0.833		0.000416	1						Trimethylamine	3
Propionic acid	treatment	1	107	2618	0.109		0.024	0.997222						L-Asparagine	3
Propionic acid	weeks	1	107	0.008	0.927		7.86e-05	1						Malonic acid	3
Propionic acid	treatment:weeks	1	107	0.715	0.4		0.007	1						Choline	3
Propylene glycol	treatment	1	107	0.473	0.493		0.004	1						Betaine	3
Propylene glycol	weeks	1	107	0.991	0.322		0.009	1						Taurine	3
Propylene glycol	treatment:weeks	1	107	1946	0.166		0.018	0.999905						Phenylacetic acid	3
Isopropyl alcohol	treatment	1	107	0.534	0.467		0.005	1						Glycine	3
Isopropyl alcohol	weeks	1	107	0.003	0.959		2.54e-05	1						Glycerol	3
Isopropyl alcohol	treatment:weeks	1	107	0.328	0.568		0.003	1						D-Fructose	3
Valeric acid	treatment	1	107	0.01	0.921		9.2e-05	1						L-Proline	3
Valeric acid	weeks	1	107	0.031	0.86		0.000292	1						Lactulose	3
Valeric acid	treatment:weeks	1	107	0.245	0.622		0.002	1						D-Glucose	3
L-Lactic acid	treatment	1	107	1534	0.218		0.014	0.999996						Galactose	3
L-Lactic acid	weeks	1	107	0.541	0.464		0.005	1						Sucrose	3
L-Lactic acid	treatment:weeks	1	107	0.064	0.8		0.0006	1						Uracil	3
L-Alanine	treatment	1	107	1109	0.295		0.01	1						Fumaric acid	3
L-Alanine	weeks	1	107	0.348	0.557		0.003	1						Deoxyuridine	3
L-Alanine	treatment:weeks	1	107	0.033	0.855		0.000312	1						3.4-Dihydroxybenzeneacetic acid	3
L-Lysine	treatment	1	107	0.817	0.368		0.008	1						L-Tyrosine	3
L-Lysine	weeks	1	107	0.004	0.949		3.82e-05	1						Gallic acid	3
L-Lysine	treatment:weeks	1	107	0.028	0.867		0.000265	1						L-Histidine	3
Acetic acid	treatment	1	107	2832	0.095		0.026	0.993847						p-Cresol	3
Acetic acid	weeks	1	107	0.305	0.582		0.003	1						L-Phenylalanine	3
Acetic acid	treatment:weeks	1	107	0.009	0.925		8.3e-05	1						L-Tryptophan	3
5-Aminopentanoic acid	treatment	1	107	0.977	0.325		0.009	1						Xanthine	3
5-Aminopentanoic acid	weeks	1	107	0.367	0.546		0.003	1						Hypoxanthine	3
5-Aminopentanoic acid	treatment:weeks	1	107	1041	0.31		0.01	1						Formic acid	3
L-Glutamic acid	treatment	1	107	0.733	0.394		0.007	1						Gesamtergebnis	153
L-Glutamic acid	weeks	1	107	0.136	0.713		0.001	1
L-Glutamic acid	treatment:weeks	1	107	0.312	0.577		0.003	1
Succinic acid	treatment	1	107	2595	0.11		0.024	0.997376
Succinic acid	weeks	1	107	0.102	0.75		0.000956	1
Succinic acid	treatment:weeks	1	107	0.34	0.561		0.003	1
beta-Alanine	treatment	1	107	2987	0.087		0.027	0.990361
beta-Alanine	weeks	1	107	1634	0.204		0.015	0.999991
beta-Alanine	treatment:weeks	1	107	0.564	0.454		0.005	1
Methylamine	treatment	1	107	8453	0.004	*	0.073	0.184871
Methylamine	weeks	1	107	0.371	0.544		0.003	1
Methylamine	treatment:weeks	1	107	0.253	0.616		0.002	1
L-Aspartic acid	treatment	1	107	4293	0.041	*	0.039	0.881764
L-Aspartic acid	weeks	1	107	0.479	0.49		0.004	1
L-Aspartic acid	treatment:weeks	1	107	0.177	0.675		0.002	1
Sarcosine	treatment	1	107	1466	0.229		0.014	0.999998
Sarcosine	weeks	1	107	0.049	0.826		0.000456	1
Sarcosine	treatment:weeks	1	107	0.008	0.93		7.32e-05	1
Trimethylamine	treatment	1	107	0.306	0.581		0.003	1
Trimethylamine	weeks	1	107	0.369	0.545		0.003	1
Trimethylamine	treatment:weeks	1	107	1114	0.294		0.01	1
L-Asparagine	treatment	1	107	2452	0.12		0.022	0.998526
L-Asparagine	weeks	1	107	0.663	0.417		0.006	1
L-Asparagine	treatment:weeks	1	107	0.03	0.864		0.000277	1
Malonic acid	treatment	1	107	1653	0.201		0.015	0.999989
Malonic acid	weeks	1	107	1641	0.203		0.015	0.999991
Malonic acid	treatment:weeks	1	107	1242	0.268		0.011	1
Choline	treatment	1	107	7167	0.009	*	0.063	0.369396
Choline	weeks	1	107	0.000685	0.979		6.4e-06	1
Choline	treatment:weeks	1	107	1787	0.184		0.016	0.999969
Betaine	treatment	1	107	1836	0.178		0.017	0.999954
Betaine	weeks	1	107	0.075	0.785		0.0007	1
Betaine	treatment:weeks	1	107	1158	0.284		0.011	1
Taurine	treatment	1	107	3109	0.081		0.028	0.986539
Taurine	weeks	1	107	0.054	0.816		0.000506	1
Taurine	treatment:weeks	1	107	1777	0.185		0.016	0.999971
Phenylacetic acid	treatment	1	107	0.692	0.407		0.006	1
Phenylacetic acid	weeks	1	107	0.007	0.932		6.74e-05	1
Phenylacetic acid	treatment:weeks	1	107	0.767	0.383		0.007	1
Glycine	treatment	1	107	3306	0.072		0.03	0.977872
Glycine	weeks	1	107	0.24	0.625		0.002	1
Glycine	treatment:weeks	1	107	0.386	0.536		0.004	1
Glycerol	treatment	1	107	1091	0.299		0.01	1
Glycerol	weeks	1	107	0.69	0.408		0.006	1
Glycerol	treatment:weeks	1	107	0.174	0.677		0.002	1
D-Fructose	treatment	1	107	0.641	0.425		0.006	1
D-Fructose	weeks	1	107	1429	0.235		0.013	0.999999
D-Fructose	treatment:weeks	1	107	3865	0.052		0.035	0.934351
L-Proline	treatment	1	107	1782	0.185		0.016	0.999971
L-Proline	weeks	1	107	1418	0.236		0.013	0.999999
L-Proline	treatment:weeks	1	107	1309	0.255		0.012	1
Lactulose	treatment	1	107	0.24	0.625		0.002	1
Lactulose	weeks	1	107	0.158	0.691		0.001	1
Lactulose	treatment:weeks	1	107	0.989	0.322		0.009	1
D-Glucose	treatment	1	107	0.504	0.479		0.005	1
D-Glucose	weeks	1	107	0.068	0.795		0.000632	1
D-Glucose	treatment:weeks	1	107	1813	0.181		0.017	0.999962
Galactose	treatment	1	107	0.236	0.628		0.002	1
Galactose	weeks	1	107	0.136	0.713		0.001	1
Galactose	treatment:weeks	1	107	2977	0.087		0.027	0.990361
Sucrose	treatment	1	107	0.003	0.955		3.02e-05	1
Sucrose	weeks	1	107	0.155	0.695		0.001	1
Sucrose	treatment:weeks	1	107	2111	0.149		0.019	0.999733
Uracil	treatment	1	107	2974	0.088		0.027	0.990885
Uracil	weeks	1	107	1111	0.294		0.01	1
Uracil	treatment:weeks	1	107	0.309	0.58		0.003	1
Fumaric acid	treatment	1	107	5124	0.026	*	0.046	0.73908
Fumaric acid	weeks	1	107	4979	0.028	*	0.044	0.765048
Fumaric acid	treatment:weeks	1	107	0.375	0.542		0.003	1
Deoxyuridine	treatment	1	107	0.232	0.631		0.002	1
Deoxyuridine	weeks	1	107	3087	0.082		0.028	0.987266
Deoxyuridine	treatment:weeks	1	107	0.341	0.561		0.003	1
3.4-Dihydroxybenzeneacetic acid	treatment	1	107	1.91	0.17		0.018	0.999925
3.4-Dihydroxybenzeneacetic acid	weeks	1	107	0.28	0.598		0.003	1
3.4-Dihydroxybenzeneacetic acid	treatment:weeks	1	107	0.125	0.724		0.001	1
L-Tyrosine	treatment	1	107	1838	0.178		0.017	0.999954
L-Tyrosine	weeks	1	107	0.288	0.593		0.003	1
L-Tyrosine	treatment:weeks	1	107	0.362	0.549		0.003	1
Gallic acid	treatment	1	107	0.927	0.338		0.009	1
Gallic acid	weeks	1	107	0.067	0.796		0.000625	1
Gallic acid	treatment:weeks	1	107	0.445	0.506		0.004	1
L-Histidine	treatment	1	107	0.022	0.883		0.000203	1
L-Histidine	weeks	1	107	0.835	0.363		0.008	1
L-Histidine	treatment:weeks	1	107	0.846	0.36		0.008	1
p-Cresol	treatment	1	107	4289	0.041	*	0.039	0.881764
p-Cresol	weeks	1	107	0.117	0.733		0.001	1
p-Cresol	treatment:weeks	1	107	2992	0.087		0.027	0.990361
L-Phenylalanine	treatment	1	107	2241	0.137		0.021	0.999455
L-Phenylalanine	weeks	1	107	0.691	0.408		0.006	1
L-Phenylalanine	treatment:weeks	1	107	0.427	0.515		0.004	1
L-Tryptophan	treatment	1	107	8008	0.006	*	0.07	0.264292
L-Tryptophan	weeks	1	107	0.456	0.501		0.004	1
L-Tryptophan	treatment:weeks	1	107	0.124	0.726		0.001	1
Xanthine	treatment	1	107	0.262	0.61		0.002	1
Xanthine	weeks	1	107	0.002	0.964		1.96e-05	1
Xanthine	treatment:weeks	1	107	1742	0.19		0.016	0.999978
Hypoxanthine	treatment	1	107	2423	0.122		0.022	0.998687
Hypoxanthine	weeks	1	107	0.067	0.796		0.000625	1
Hypoxanthine	treatment:weeks	1	107	0.014	0.905		0.000134	1
Formic acid	treatment	1	107	1647	0.202		0.015	0.99999
Formic acid	weeks	1	107	0.038	0.846		0.000353	1
Formic acid	treatment:weeks	1	107	0.042	0.837		0.000396	1

## Sheet: significant raw-p-values
parameter	Effect	DFn	DFd	F	p	p<.05	ges	Bonferroni
Chenodeoxycholic acid	treatment	1	107	4083	0.046	*	0.037	0.909434
Methylamine	treatment	1	107	8453	0.004	*	0.073	0.184871
L-Aspartic acid	treatment	1	107	4293	0.041	*	0.039	0.881764
Choline	treatment	1	107	7167	0.009	*	0.063	0.369396
Fumaric acid	treatment	1	107	5124	0.026	*	0.046	0.73908
Fumaric acid	weeks	1	107	4979	0.028	*	0.044	0.765048
p-Cresol	treatment	1	107	4289	0.041	*	0.039	0.881764
L-Tryptophan	treatment	1	107	8008	0.006	*	0.07	0.264292

## Sheet: 3way-ANOVA
parameter	Effect	DFn	DFd	F	p	p<.05	ges	Bonferroni	k=	51	p.adj = 1 - (1 - p.raw)^k				Zeilenbeschriftungen	Anzahl von Effect
Chenodeoxycholic acid	treatment	1	103	0.104	0.748		0.001	1							3.4-Dihydroxybenzeneacetic acid	7
Chenodeoxycholic acid	weeks	1	103	0.182	0.67		0.002	1							5-Aminopentanoic acid	7
Chenodeoxycholic acid	tolerability	1	103	0.202	0.654		0.002	1							Acetic acid	7
Chenodeoxycholic acid	treatment:weeks	1	103	0.097	0.757		0.000936	1							beta-Alanine	7
Chenodeoxycholic acid	treatment:tolerability	1	103	0.123	0.726		0.001	1							Betaine	7
Chenodeoxycholic acid	weeks:tolerability	1	103	0.281	0.597		0.003	1							Butyric acid	7
Chenodeoxycholic acid	treatment:weeks:tolerability	1	103	0.018	0.895		0.00017	1							Capric acid	7
Glycocholic acid & derivatives	treatment	1	103	0.037	0.848		0.000358	1							Chenodeoxycholic acid	7
Glycocholic acid & derivatives	weeks	1	103	0.025	0.876		0.000239	1							Cholic acid	7
Glycocholic acid & derivatives	tolerability	1	103	0.028	0.868		0.000268	1							Choline	7
Glycocholic acid & derivatives	treatment:weeks	1	103	0.027	0.87		0.00026	1							Deoxyuridine	7
Glycocholic acid & derivatives	treatment:tolerability	1	103	0.042	0.837		0.000412	1							D-Fructose	7
Glycocholic acid & derivatives	weeks:tolerability	1	103	0.00035	0.985		3.4e-06	1							D-Glucose	7
Glycocholic acid & derivatives	treatment:weeks:tolerability	1	103	0.448	0.505		0.004	1							Formic acid	7
Cholic acid	treatment	1	103	0.254	0.616		0.002	1							Fumaric acid	7
Cholic acid	weeks	1	103	0.037	0.849		0.000355	1							Galactose	7
Cholic acid	tolerability	1	103	0.03	0.863		0.000289	1							Gallic acid	7
Cholic acid	treatment:weeks	1	103	0.08	0.778		0.000772	1							Glycerol	7
Cholic acid	treatment:tolerability	1	103	0.086	0.77		0.000833	1							Glycine	7
Cholic acid	weeks:tolerability	1	103	4976	0.028	*	0.046	0.765048							Glycocholic acid & derivatives	7
Cholic acid	treatment:weeks:tolerability	1	103	0.462	0.498		0.004	1							Hypoxanthine	7
Capric acid	treatment	1	103	0.006	0.94		5.48e-05	1							Isopropyl alcohol	7
Capric acid	weeks	1	103	0.008	0.927		8.08e-05	1							Lactulose	7
Capric acid	tolerability	1	103	0.012	0.915		0.000112	1							L-Alanine	7
Capric acid	treatment:weeks	1	103	0.029	0.866		0.000279	1							L-Asparagine	7
Capric acid	treatment:tolerability	1	103	0.039	0.844		0.000379	1							L-Aspartic acid	7
Capric acid	weeks:tolerability	1	103	0.19	0.664		0.002	1							L-Glutamic acid	7
Capric acid	treatment:weeks:tolerability	1	103	0.487	0.487		0.005	1							L-Histidine	7
Butyric acid	treatment	1	103	0.089	0.766		0.00086	1							L-Isoleucine	7
Butyric acid	weeks	1	103	0.024	0.876		0.000237	1							L-Lactic acid	7
Butyric acid	tolerability	1	103	0.053	0.819		0.000511	1							L-Leucine	7
Butyric acid	treatment:weeks	1	103	0.171	0.68		0.002	1							L-Lysine	7
Butyric acid	treatment:tolerability	1	103	0.206	0.651		0.002	1							L-Phenylalanine	7
Butyric acid	weeks:tolerability	1	103	0.006	0.941		5.36e-05	1							L-Proline	7
Butyric acid	treatment:weeks:tolerability	1	103	1.21	0.274		0.012	1							L-Tryptophan	7
L-Leucine	treatment	1	103	0.003	0.957		2.81e-05	1							L-Tyrosine	7
L-Leucine	weeks	1	103	0.269	0.605		0.003	1							L-Valine	7
L-Leucine	tolerability	1	103	0.257	0.613		0.002	1							Malonic acid	7
L-Leucine	treatment:weeks	1	103	0.491	0.485		0.005	1							Methylamine	7
L-Leucine	treatment:tolerability	1	103	0.523	0.471		0.005	1							p-Cresol	7
L-Leucine	weeks:tolerability	1	103	0.187	0.667		0.002	1							Phenylacetic acid	7
L-Leucine	treatment:weeks:tolerability	1	103	1198	0.276		0.011	1							Propionic acid	7
L-Valine	treatment	1	103	0.006	0.937		6.17e-05	1							Propylene glycol	7
L-Valine	weeks	1	103	0.192	0.662		0.002	1							Sarcosine	7
L-Valine	tolerability	1	103	0.175	0.676		0.002	1							Succinic acid	7
L-Valine	treatment:weeks	1	103	0.519	0.473		0.005	1							Sucrose	7
L-Valine	treatment:tolerability	1	103	0.523	0.471		0.005	1							Taurine	7
L-Valine	weeks:tolerability	1	103	0.769	0.383		0.007	1							Trimethylamine	7
L-Valine	treatment:weeks:tolerability	1	103	1.32	0.253		0.013	1							Uracil	7
L-Isoleucine	treatment	1	103	0.0002	0.989		1.95e-06	1							Valeric acid	7
L-Isoleucine	weeks	1	103	0.262	0.61		0.003	1							Xanthine	7
L-Isoleucine	tolerability	1	103	0.233	0.631		0.002	1							(Leer)
L-Isoleucine	treatment:weeks	1	103	0.787	0.377		0.008	1							Gesamtergebnis	357
L-Isoleucine	treatment:tolerability	1	103	0.795	0.375		0.008	1
L-Isoleucine	weeks:tolerability	1	103	0.655	0.42		0.006	1
L-Isoleucine	treatment:weeks:tolerability	1	103	0.994	0.321		0.01	1
Propionic acid	treatment	1	103	2168	0.144		0.021	0.99964
Propionic acid	weeks	1	103	0.924	0.339		0.009	1
Propionic acid	tolerability	1	103	0.865	0.355		0.008	1
Propionic acid	treatment:weeks	1	103	2466	0.119		0.023	0.998438
Propionic acid	treatment:tolerability	1	103	2363	0.127		0.022	0.999019
Propionic acid	weeks:tolerability	1	103	0.05	0.823		0.000488	1
Propionic acid	treatment:weeks:tolerability	1	103	0.018	0.893		0.000178	1
Propylene glycol	treatment	1	103	2522	0.115		0.024	0.998032
Propylene glycol	weeks	1	103	1921	0.169		0.018	0.999921
Propylene glycol	tolerability	1	103	1675	0.198		0.016	0.999987
Propylene glycol	treatment:weeks	1	103	0.636	0.427		0.006	1
Propylene glycol	treatment:tolerability	1	103	0.566	0.453		0.005	1
Propylene glycol	weeks:tolerability	1	103	0.981	0.324		0.009	1
Propylene glycol	treatment:weeks:tolerability	1	103	0.009	0.924		8.76e-05	1
Isopropyl alcohol	treatment	1	103	0.098	0.755		0.000948	1
Isopropyl alcohol	weeks	1	103	0.288	0.593		0.003	1
Isopropyl alcohol	tolerability	1	103	0.275	0.601		0.003	1
Isopropyl alcohol	treatment:weeks	1	103	0.043	0.836		0.000417	1
Isopropyl alcohol	treatment:tolerability	1	103	0.052	0.82		0.000504	1
Isopropyl alcohol	weeks:tolerability	1	103	0.083	0.774		0.000801	1
Isopropyl alcohol	treatment:weeks:tolerability	1	103	3343	0.07		0.031	0.975304
Valeric acid	treatment	1	103	0.913	0.342		0.009	1
Valeric acid	weeks	1	103	1216	0.273		0.012	1
Valeric acid	tolerability	1	103	1276	0.261		0.012	1
Valeric acid	treatment:weeks	1	103	0.274	0.602		0.003	1
Valeric acid	treatment:tolerability	1	103	0.262	0.61		0.003	1
Valeric acid	weeks:tolerability	1	103	1928	0.168		0.018	0.999916
Valeric acid	treatment:weeks:tolerability	1	103	0.056	0.813		0.000545	1
L-Lactic acid	treatment	1	103	2596	0.11		0.025	0.997376
L-Lactic acid	weeks	1	103	1.51	0.222		0.014	0.999997
L-Lactic acid	tolerability	1	103	1595	0.209		0.015	0.999994
L-Lactic acid	treatment:weeks	1	103	0.071	0.791		0.000687	1
L-Lactic acid	treatment:tolerability	1	103	0.074	0.786		0.000719	1
L-Lactic acid	weeks:tolerability	1	103	0.000985	0.975		9.57e-06	1
L-Lactic acid	treatment:weeks:tolerability	1	103	0.579	0.449		0.006	1
L-Alanine	treatment	1	103	0.035	0.852		0.000339	1
L-Alanine	weeks	1	103	0.37	0.544		0.004	1
L-Alanine	tolerability	1	103	0.325	0.57		0.003	1
L-Alanine	treatment:weeks	1	103	1347	0.248		0.013	1
L-Alanine	treatment:tolerability	1	103	1313	0.255		0.013	1
L-Alanine	weeks:tolerability	1	103	1186	0.279		0.011	1
L-Alanine	treatment:weeks:tolerability	1	103	1545	0.217		0.015	0.999996
L-Lysine	treatment	1	103	0.042	0.838		0.000407	1
L-Lysine	weeks	1	103	0.309	0.58		0.003	1
L-Lysine	tolerability	1	103	0.306	0.581		0.003	1
L-Lysine	treatment:weeks	1	103	3873	0.052		0.036	0.934351
L-Lysine	treatment:tolerability	1	103	3914	0.051		0.037	0.930725
L-Lysine	weeks:tolerability	1	103	0.079	0.779		0.000765	1
L-Lysine	treatment:weeks:tolerability	1	103	1845	0.177		0.018	0.999952
Acetic acid	treatment	1	103	0.383	0.537		0.004	1
Acetic acid	weeks	1	103	1607	0.208		0.015	0.999993
Acetic acid	tolerability	1	103	1547	0.216		0.015	0.999996
Acetic acid	treatment:weeks	1	103	0.012	0.912		0.000119	1
Acetic acid	treatment:tolerability	1	103	0.014	0.905		0.00014	1
Acetic acid	weeks:tolerability	1	103	1.78e-05	0.997		1.73e-07	1
Acetic acid	treatment:weeks:tolerability	1	103	0.475	0.492		0.005	1
5-Aminopentanoic acid	treatment	1	103	0.879	0.351		0.008	1
5-Aminopentanoic acid	weeks	1	103	0.322	0.571		0.003	1
5-Aminopentanoic acid	tolerability	1	103	0.322	0.572		0.003	1
5-Aminopentanoic acid	treatment:weeks	1	103	2543	0.114		0.024	0.997915
5-Aminopentanoic acid	treatment:tolerability	1	103	2.4	0.124		0.023	0.998831
5-Aminopentanoic acid	weeks:tolerability	1	103	0.252	0.616		0.002	1
5-Aminopentanoic acid	treatment:weeks:tolerability	1	103	0.945	0.333		0.009	1
L-Glutamic acid	treatment	1	103	0.544	0.463		0.005	1
L-Glutamic acid	weeks	1	103	0.248	0.619		0.002	1
L-Glutamic acid	tolerability	1	103	0.246	0.621		0.002	1
L-Glutamic acid	treatment:weeks	1	103	0.086	0.769		0.000839	1
L-Glutamic acid	treatment:tolerability	1	103	0.062	0.804		0.000599	1
L-Glutamic acid	weeks:tolerability	1	103	3568	0.062		0.033	0.961775
L-Glutamic acid	treatment:weeks:tolerability	1	103	0.106	0.745		0.001	1
Succinic acid	treatment	1	103	1283	0.26		0.012	1
Succinic acid	weeks	1	103	0.353	0.554		0.003	1
Succinic acid	tolerability	1	103	0.361	0.549		0.003	1
Succinic acid	treatment:weeks	1	103	3.75	0.056		0.035	0.947086
Succinic acid	treatment:tolerability	1	103	3884	0.051		0.036	0.930725
Succinic acid	weeks:tolerability	1	103	0.474	0.493		0.005	1
Succinic acid	treatment:weeks:tolerability	1	103	2.27	0.135		0.022	0.999386
beta-Alanine	treatment	1	103	0.293	0.589		0.003	1
beta-Alanine	weeks	1	103	1328	0.252		0.013	1
beta-Alanine	tolerability	1	103	1547	0.216		0.015	0.999996
beta-Alanine	treatment:weeks	1	103	0.18	0.672		0.002	1
beta-Alanine	treatment:tolerability	1	103	0.15	0.699		0.001	1
beta-Alanine	weeks:tolerability	1	103	0.003	0.954		3.19e-05	1
beta-Alanine	treatment:weeks:tolerability	1	103	1408	0.238		0.013	0.999999
Methylamine	treatment	1	103	2295	0.133		0.022	0.99931
Methylamine	weeks	1	103	0.441	0.508		0.004	1
Methylamine	tolerability	1	103	0.43	0.514		0.004	1
Methylamine	treatment:weeks	1	103	9355	0.003	*	0.083	0.142068
Methylamine	treatment:tolerability	1	103	9342	0.003	*	0.083	0.142068
Methylamine	weeks:tolerability	1	103	3325	0.071		0.031	0.976622
Methylamine	treatment:weeks:tolerability	1	103	0.024	0.878		0.000231	1
L-Aspartic acid	treatment	1	103	1709	0.194		0.016	0.999983
L-Aspartic acid	weeks	1	103	0.344	0.559		0.003	1
L-Aspartic acid	tolerability	1	103	0.374	0.542		0.004	1
L-Aspartic acid	treatment:weeks	1	103	0.032	0.859		0.000309	1
L-Aspartic acid	treatment:tolerability	1	103	0.033	0.856		0.000322	1
L-Aspartic acid	weeks:tolerability	1	103	1496	0.224		0.014	0.999998
L-Aspartic acid	treatment:weeks:tolerability	1	103	0.000157	0.99		1.53e-06	1
Sarcosine	treatment	1	103	0.072	0.79		0.000694	1
Sarcosine	weeks	1	103	0.509	0.477		0.005	1
Sarcosine	tolerability	1	103	0.534	0.467		0.005	1
Sarcosine	treatment:weeks	1	103	0.242	0.624		0.002	1
Sarcosine	treatment:tolerability	1	103	0.246	0.621		0.002	1
Sarcosine	weeks:tolerability	1	103	0.92	0.34		0.009	1
Sarcosine	treatment:weeks:tolerability	1	103	0.074	0.786		0.000716	1
Trimethylamine	treatment	1	103	1212	0.273		0.012	1
Trimethylamine	weeks	1	103	1983	0.162		0.019	0.999878
Trimethylamine	tolerability	1	103	2161	0.145		0.021	0.999661
Trimethylamine	treatment:weeks	1	103	0.907	0.343		0.009	1
Trimethylamine	treatment:tolerability	1	103	1004	0.319		0.01	1
Trimethylamine	weeks:tolerability	1	103	0.202	0.654		0.002	1
Trimethylamine	treatment:weeks:tolerability	1	103	0.303	0.583		0.003	1
L-Asparagine	treatment	1	103	0.007	0.932		7.19e-05	1
L-Asparagine	weeks	1	103	0.481	0.49		0.005	1
L-Asparagine	tolerability	1	103	0.418	0.519		0.004	1
L-Asparagine	treatment:weeks	1	103	0.155	0.695		0.002	1
L-Asparagine	treatment:tolerability	1	103	0.141	0.708		0.001	1
L-Asparagine	weeks:tolerability	1	103	1906	0.17		0.018	0.999925
L-Asparagine	treatment:weeks:tolerability	1	103	0.535	0.466		0.005	1
Malonic acid	treatment	1	103	1986	0.162		0.019	0.999878
Malonic acid	weeks	1	103	3879	0.052		0.036	0.934351
Malonic acid	tolerability	1	103	4294	0.041	*	0.04	0.881764
Malonic acid	treatment:weeks	1	103	0.184	0.669		0.002	1
Malonic acid	treatment:tolerability	1	103	0.229	0.633		0.002	1
Malonic acid	weeks:tolerability	1	103	0.7	0.405		0.007	1
Malonic acid	treatment:weeks:tolerability	1	103	0.753	0.388		0.007	1
Choline	treatment	1	103	3914	0.051		0.037	0.930725
Choline	weeks	1	103	1166	0.283		0.011	1
Choline	tolerability	1	103	1.09	0.299		0.01	1
Choline	treatment:weeks	1	103	0.344	0.559		0.003	1
Choline	treatment:tolerability	1	103	0.406	0.525		0.004	1
Choline	weeks:tolerability	1	103	0.298	0.586		0.003	1
Choline	treatment:weeks:tolerability	1	103	0.991	0.322		0.01	1
Betaine	treatment	1	103	2041	0.156		0.019	0.999825
Betaine	weeks	1	103	3584	0.061		0.034	0.959641
Betaine	tolerability	1	103	3533	0.063		0.033	0.963799
Betaine	treatment:weeks	1	103	0.028	0.866		0.000276	1
Betaine	treatment:tolerability	1	103	0.017	0.896		0.000166	1
Betaine	weeks:tolerability	1	103	0.045	0.832		0.000441	1
Betaine	treatment:weeks:tolerability	1	103	0.138	0.711		0.001	1
Taurine	treatment	1	103	2771	0.099		0.026	0.995091
Taurine	weeks	1	103	5164	0.025	*	0.048	0.725062
Taurine	tolerability	1	103	5051	0.027	*	0.047	0.752398
Taurine	treatment:weeks	1	103	1.15	0.286		0.011	1
Taurine	treatment:tolerability	1	103	1055	0.307		0.01	1
Taurine	weeks:tolerability	1	103	0.172	0.679		0.002	1
Taurine	treatment:weeks:tolerability	1	103	0.234	0.63		0.002	1
Phenylacetic acid	treatment	1	103	1502	0.223		0.014	0.999997
Phenylacetic acid	weeks	1	103	1.18	0.28		0.011	1
Phenylacetic acid	tolerability	1	103	1224	0.271		0.012	1
Phenylacetic acid	treatment:weeks	1	103	0.917	0.34		0.009	1
Phenylacetic acid	treatment:tolerability	1	103	0.997	0.32		0.01	1
Phenylacetic acid	weeks:tolerability	1	103	0.138	0.711		0.001	1
Phenylacetic acid	treatment:weeks:tolerability	1	103	0.01	0.919		0.000101	1
Glycine	treatment	1	103	0.131	0.718		0.001	1
Glycine	weeks	1	103	0.069	0.794		0.000665	1
Glycine	tolerability	1	103	0.095	0.759		0.000919	1
Glycine	treatment:weeks	1	103	0.693	0.407		0.007	1
Glycine	treatment:tolerability	1	103	0.653	0.421		0.006	1
Glycine	weeks:tolerability	1	103	0.102	0.75		0.00099	1
Glycine	treatment:weeks:tolerability	1	103	1836	0.178		0.018	0.999954
Glycerol	treatment	1	103	0.000249	0.987		2.42e-06	1
Glycerol	weeks	1	103	0.102	0.75		0.000992	1
Glycerol	tolerability	1	103	0.144	0.706		0.001	1
Glycerol	treatment:weeks	1	103	1503	0.223		0.014	0.999997
Glycerol	treatment:tolerability	1	103	1455	0.23		0.014	0.999998
Glycerol	weeks:tolerability	1	103	0.024	0.876		0.000237	1
Glycerol	treatment:weeks:tolerability	1	103	0.57	0.452		0.006	1
D-Fructose	treatment	1	103	1081	0.301		0.01	1
D-Fructose	weeks	1	103	1347	0.249		0.013	1
D-Fructose	tolerability	1	103	1371	0.244		0.013	0.999999
D-Fructose	treatment:weeks	1	103	0.594	0.443		0.006	1
D-Fructose	treatment:tolerability	1	103	0.711	0.401		0.007	1
D-Fructose	weeks:tolerability	1	103	1.2	0.276		0.012	1
D-Fructose	treatment:weeks:tolerability	1	103	0.655	0.42		0.006	1
L-Proline	treatment	1	103	0.003	0.96		2.45e-05	1
L-Proline	weeks	1	103	0.341	0.561		0.003	1
L-Proline	tolerability	1	103	0.305	0.582		0.003	1
L-Proline	treatment:weeks	1	103	1162	0.283		0.011	1
L-Proline	treatment:tolerability	1	103	1.25	0.266		0.012	1
L-Proline	weeks:tolerability	1	103	2217	0.14		0.021	0.999544
L-Proline	treatment:weeks:tolerability	1	103	1.1	0.297		0.011	1
Lactulose	treatment	1	103	0.153	0.696		0.001	1
Lactulose	weeks	1	103	0.025	0.874		0.000247	1
Lactulose	tolerability	1	103	0.023	0.879		0.000225	1
Lactulose	treatment:weeks	1	103	0.001	0.972		1.18e-05	1
Lactulose	treatment:tolerability	1	103	0.006	0.939		5.68e-05	1
Lactulose	weeks:tolerability	1	103	0.018	0.892		0.000179	1
Lactulose	treatment:weeks:tolerability	1	103	1088	0.299		0.01	1
D-Glucose	treatment	1	103	0.749	0.389		0.007	1
D-Glucose	weeks	1	103	1104	0.296		0.011	1
D-Glucose	tolerability	1	103	1056	0.307		0.01	1
D-Glucose	treatment:weeks	1	103	0.035	0.852		0.00034	1
D-Glucose	treatment:tolerability	1	103	0.019	0.892		0.000181	1
D-Glucose	weeks:tolerability	1	103	0.143	0.706		0.001	1
D-Glucose	treatment:weeks:tolerability	1	103	0.286	0.594		0.003	1
Galactose	treatment	1	103	0.028	0.867		0.000276	1
Galactose	weeks	1	103	0.003	0.954		3.28e-05	1
Galactose	tolerability	1	103	0.017	0.897		0.000164	1
Galactose	treatment:weeks	1	103	1932	0.168		0.018	0.999916
Galactose	treatment:tolerability	1	103	1706	0.194		0.016	0.999983
Galactose	weeks:tolerability	1	103	0.888	0.348		0.009	1
Galactose	treatment:weeks:tolerability	1	103	0.018	0.893		0.000175	1
Sucrose	treatment	1	103	0.925	0.338		0.009	1
Sucrose	weeks	1	103	1282	0.26		0.012	1
Sucrose	tolerability	1	103	1332	0.251		0.013	1
Sucrose	treatment:weeks	1	103	0.107	0.744		0.001	1
Sucrose	treatment:tolerability	1	103	0.165	0.685		0.002	1
Sucrose	weeks:tolerability	1	103	1014	0.316		0.01	1
Sucrose	treatment:weeks:tolerability	1	103	0.142	0.707		0.001	1
Uracil	treatment	1	103	0.041	0.84		0.000397	1
Uracil	weeks	1	103	0.103	0.749		0.001	1
Uracil	tolerability	1	103	0.155	0.694		0.002	1
Uracil	treatment:weeks	1	103	0.314	0.577		0.003	1
Uracil	treatment:tolerability	1	103	0.269	0.605		0.003	1
Uracil	weeks:tolerability	1	103	2.66	0.106		0.025	0.996702
Uracil	treatment:weeks:tolerability	1	103	0.037	0.848		0.00036	1
Fumaric acid	treatment	1	103	0.251	0.618		0.002	1
Fumaric acid	weeks	1	103	1305	0.256		0.013	1
Fumaric acid	tolerability	1	103	1557	0.215		0.015	0.999996
Fumaric acid	treatment:weeks	1	103	1339	0.25		0.013	1
Fumaric acid	treatment:tolerability	1	103	1381	0.243		0.013	0.999999
Fumaric acid	weeks:tolerability	1	103	0.404	0.527		0.004	1
Fumaric acid	treatment:weeks:tolerability	1	103	1682	0.198		0.016	0.999987
Deoxyuridine	treatment	1	103	0.039	0.844		0.000377	1
Deoxyuridine	weeks	1	103	0.032	0.859		0.000309	1
Deoxyuridine	tolerability	1	103	0.01	0.921		9.57e-05	1
Deoxyuridine	treatment:weeks	1	103	2581	0.111		0.024	0.997523
Deoxyuridine	treatment:tolerability	1	103	2671	0.105		0.025	0.996509
Deoxyuridine	weeks:tolerability	1	103	0.018	0.892		0.000178	1
Deoxyuridine	treatment:weeks:tolerability	1	103	0.288	0.592		0.003	1
3.4-Dihydroxybenzeneacetic acid	treatment	1	103	0.493	0.484		0.005	1
3.4-Dihydroxybenzeneacetic acid	weeks	1	103	0.047	0.829		0.000454	1
3.4-Dihydroxybenzeneacetic acid	tolerability	1	103	0.058	0.81		0.000562	1
3.4-Dihydroxybenzeneacetic acid	treatment:weeks	1	103	4569	0.035	*	0.042	0.837485
3.4-Dihydroxybenzeneacetic acid	treatment:tolerability	1	103	4678	0.033	*	0.043	0.819387
3.4-Dihydroxybenzeneacetic acid	weeks:tolerability	1	103	0.399	0.529		0.004	1
3.4-Dihydroxybenzeneacetic acid	treatment:weeks:tolerability	1	103	3.72	0.057		0.035	0.94987
L-Tyrosine	treatment	1	103	0.014	0.905		0.000138	1
L-Tyrosine	weeks	1	103	0.477	0.491		0.005	1
L-Tyrosine	tolerability	1	103	0.46	0.499		0.004	1
L-Tyrosine	treatment:weeks	1	103	1006	0.318		0.01	1
L-Tyrosine	treatment:tolerability	1	103	1043	0.31		0.01	1
L-Tyrosine	weeks:tolerability	1	103	1575	0.212		0.015	0.999995
L-Tyrosine	treatment:weeks:tolerability	1	103	0.241	0.624		0.002	1
Gallic acid	treatment	1	103	5.34e-08	1		5.19e-10	1
Gallic acid	weeks	1	103	0.102	0.75		0.000989	1
Gallic acid	tolerability	1	103	0.098	0.755		0.000952	1
Gallic acid	treatment:weeks	1	103	0.27	0.605		0.003	1
Gallic acid	treatment:tolerability	1	103	0.226	0.636		0.002	1
Gallic acid	weeks:tolerability	1	103	2.41	0.124		0.023	0.998831
Gallic acid	treatment:weeks:tolerability	1	103	7544	0.007	*	0.068	0.301105
L-Histidine	treatment	1	103	0.025	0.875		0.00024	1
L-Histidine	weeks	1	103	0.001	0.974		1.03e-05	1
L-Histidine	tolerability	1	103	8.46e-05	0.993		8.22e-07	1
L-Histidine	treatment:weeks	1	103	0.539	0.465		0.005	1
L-Histidine	treatment:tolerability	1	103	0.577	0.449		0.006	1
L-Histidine	weeks:tolerability	1	103	2697	0.104		0.026	0.996304
L-Histidine	treatment:weeks:tolerability	1	103	2042	0.156		0.019	0.999825
p-Cresol	treatment	1	103	5.18	0.025	*	0.048	0.725062
p-Cresol	weeks	1	103	2641	0.107		0.025	0.996885
p-Cresol	tolerability	1	103	2423	0.123		0.023	0.998761
p-Cresol	treatment:weeks	1	103	1945	0.166		0.019	0.999905
p-Cresol	treatment:tolerability	1	103	1727	0.192		0.016	0.999981
p-Cresol	weeks:tolerability	1	103	1302	0.257		0.012	1
p-Cresol	treatment:weeks:tolerability	1	103	0.29	0.591		0.003	1
L-Phenylalanine	treatment	1	103	0.008	0.929		7.72e-05	1
L-Phenylalanine	weeks	1	103	0.272	0.603		0.003	1
L-Phenylalanine	tolerability	1	103	0.245	0.621		0.002	1
L-Phenylalanine	treatment:weeks	1	103	0.903	0.344		0.009	1
L-Phenylalanine	treatment:tolerability	1	103	0.952	0.332		0.009	1
L-Phenylalanine	weeks:tolerability	1	103	0.433	0.512		0.004	1
L-Phenylalanine	treatment:weeks:tolerability	1	103	1091	0.299		0.01	1
L-Tryptophan	treatment	1	103	0.003	0.955		3.1e-05	1
L-Tryptophan	weeks	1	103	0.965	0.328		0.009	1
L-Tryptophan	tolerability	1	103	0.925	0.338		0.009	1
L-Tryptophan	treatment:weeks	1	103	1293	0.258		0.012	1
L-Tryptophan	treatment:tolerability	1	103	1263	0.264		0.012	1
L-Tryptophan	weeks:tolerability	1	103	0.149	0.7		0.001	1
L-Tryptophan	treatment:weeks:tolerability	1	103	1252	0.266		0.012	1
Xanthine	treatment	1	103	2729	0.102		0.026	0.995859
Xanthine	weeks	1	103	2325	0.13		0.022	0.999177
Xanthine	tolerability	1	103	2.22	0.139		0.021	0.999516
Xanthine	treatment:weeks	1	103	0.661	0.418		0.006	1
Xanthine	treatment:tolerability	1	103	0.552	0.459		0.005	1
Xanthine	weeks:tolerability	1	103	2.99	0.087		0.028	0.990361
Xanthine	treatment:weeks:tolerability	1	103	0.645	0.424		0.006	1
Hypoxanthine	treatment	1	103	0.338	0.562		0.003	1
Hypoxanthine	weeks	1	103	1223	0.271		0.012	1
Hypoxanthine	tolerability	1	103	1273	0.262		0.012	1
Hypoxanthine	treatment:weeks	1	103	1974	0.163		0.019	0.999885
Hypoxanthine	treatment:tolerability	1	103	1891	0.172		0.018	0.999934
Hypoxanthine	weeks:tolerability	1	103	4699	0.032	*	0.044	0.80961
Hypoxanthine	treatment:weeks:tolerability	1	103	0.313	0.577		0.003	1
Formic acid	treatment	1	103	2517	0.116		0.024	0.998142
Formic acid	weeks	1	103	1569	0.213		0.015	0.999995
Formic acid	tolerability	1	103	1586	0.211		0.015	0.999994
Formic acid	treatment:weeks	1	103	0.012	0.912		0.000119	1
Formic acid	treatment:tolerability	1	103	0.008	0.928		7.87e-05	1
Formic acid	weeks:tolerability	1	103	2712	0.103		0.026	0.996088
Formic acid	treatment:weeks:tolerability	1	103	0.507	0.478		0.005	1

## Sheet: significant raw-p-values (2)
parameter	Effect	DFn	DFd	F	p	p<.05	ges	Bonferroni
Cholic acid	weeks:tolerability	1	103	4976	0.028	*	0.046	0.765048
Methylamine	treatment:weeks	1	103	9355	0.003	*	0.083	0.142068
Methylamine	treatment:tolerability	1	103	9342	0.003	*	0.083	0.142068
Malonic acid	tolerability	1	103	4294	0.041	*	0.04	0.881764
Taurine	weeks	1	103	5164	0.025	*	0.048	0.725062
Taurine	tolerability	1	103	5051	0.027	*	0.047	0.752398
3.4-Dihydroxybenzeneacetic acid	treatment:weeks	1	103	4569	0.035	*	0.042	0.837485
3.4-Dihydroxybenzeneacetic acid	treatment:tolerability	1	103	4678	0.033	*	0.043	0.819387
Gallic acid	treatment:weeks:tolerability	1	103	7544	0.007	*	0.068	0.301105
p-Cresol	treatment	1	103	5.18	0.025	*	0.048	0.725062
Hypoxanthine	weeks:tolerability	1	103	4699	0.032	*	0.044	0.80961
