# Supplementary material for: Interindividual differences in aronia juice tolerability linked to gut microbiome and metabolome changes—secondary analysis of a randomized placebo-controlled parallel intervention trial
Source: Microbiome. 2024 Mar 9;12:49. doi: 10.1186/s40168-024-01774-4 (PMC10924357; doi:10.1186/s40168-024-01774-4)
Supplement: Supplementary file 7 — Additional file 6. Stool metabolites. ANOVA stool metabolites: Changes in stool metabolite profiles as detected by NMR-metabolomics analysis of fecal samples, Results of 2-way and 3-way ANOVA and significant p-values. [file 40168_2024_1774_MOESM6_ESM.xlsx]

## Sheet: 2way-ANOVA
parameter	Effect	DFn	DFd	F	p	p<.05	ges	Bonferroni	k=	35	p.adj = 1 - (1 - p.raw)^k			Zeilenbeschriftungen	Anzahl von Effect
2-Aminobutyric acid	treatment	1	107	1154	0.285		0.011	0.999992						Acetic acid	3
2-Aminobutyric acid	time	1	107	0.629	0.43		0.006	1						Succinic acid	3
2-Aminobutyric acid	treatment:time	1	107	0.000945	0.976		8.83e-06	1						Sarcosine	3
Alanine	treatment	1	107	0.356	0.552		0.003	1						Glycine	3
Alanine	time	1	107	0.44	0.509		0.004	1						Glycerol	3
Alanine	treatment:time	1	107	1469	0.228		0.014	0.999883						Formic acid	3
Asparagine	treatment	1	107	0.642	0.425		0.006	1						2-Aminobutyric acid	3
Asparagine	time	1	107	0.044	0.834		0.000411	1						Alanine	3
Asparagine	treatment:time	1	107	0.237	0.628		0.002	1						Asparagine	3
Creatine	treatment	1	107	4.01	0.048	*	0.036	0.821231						Creatine	3
Creatine	time	1	107	0.257	0.613		0.002	1						Creatinine	3
Creatine	treatment:time	1	107	0.014	0.905		0.000134	1						Glutamic acid	3
Creatinine	treatment	1	107	0.000549	0.981		5.13e-06	1						Glutamine	3
Creatinine	time	1	107	0.692	0.407		0.006	1						Histidine	3
Creatinine	treatment:time	1	107	0.318	0.574		0.003	1						Isoleucine	3
Glutamic acid	treatment	1	107	0.056	0.813		0.000527	1						Leucine	3
Glutamic acid	time	1	107	9833	0.002	*	0.084	0.0676715						Lysine	3
Glutamic acid	treatment:time	1	107	0.337	0.563		0.003	1						Ornithine	3
Glutamine	treatment	1	107	1088	0.299		0.01	0.999996						Phenylalanine	3
Glutamine	time	1	107	1605	0.208		0.015	0.999715						Proline	3
Glutamine	treatment:time	1	107	0.009	0.923		8.83e-05	1						Threonine	3
Glycine	treatment	1	107	0.791	0.376		0.007	1						Tyrosine	3
Glycine	time	1	107	1691	0.196		0.016	0.999517						Valine	3
Glycine	treatment:time	1	107	0.625	0.431		0.006	1						2-Hydroxybutyric acid	3
Histidine	treatment	1	107	2028	0.157		0.019	0.997465						Citric acid	3
Histidine	time	1	107	3296	0.072		0.03	0.926856						Lactic acid	3
Histidine	treatment:time	1	107	0.858	0.356		0.008	1						3-Hydroxybutyric acid	3
Isoleucine	treatment	1	107	0.001	0.973		1.09e-05	1						Acetoacetic acid	3
Isoleucine	time	1	107	0.285	0.595		0.003	1						Acetone	3
Isoleucine	treatment:time	1	107	1923	0.168		0.018	0.998399						Pyruvic acid	3
Leucine	treatment	1	107	0.353	0.554		0.003	1						D-Galactose	3
Leucine	time	1	107	0.284	0.595		0.003	1						Glucose	3
Leucine	treatment:time	1	107	1289	0.259		0.012	0.999972						Dimethylsulfone	3
Lysine	treatment	1	107	0.055	0.815		0.000516	1						Ca-EDTA	3
Lysine	time	1	107	1423	0.236		0.013	0.999919						K-EDTA	3
Lysine	treatment:time	1	107	0.101	0.752		0.00094	1						Gesamtergebnis	105
Ornithine	treatment	1	107	0.239	0.626		0.002	1
Ornithine	time	1	107	0.062	0.804		0.00058	1
Ornithine	treatment:time	1	107	0.092	0.762		0.000858	1
Phenylalanine	treatment	1	107	6943	0.01	*	0.061	0.296552
Phenylalanine	time	1	107	0.148	0.702		0.001	1
Phenylalanine	treatment:time	1	107	1506	0.222		0.014	0.999847
Proline	treatment	1	107	0.055	0.814		0.000518	1
Proline	time	1	107	0.027	0.87		0.00025	1
Proline	treatment:time	1	107	0.694	0.407		0.006	1
Sarcosine	treatment	1	107	0.479	0.491		0.004	1
Sarcosine	time	1	107	0.24	0.625		0.002	1
Sarcosine	treatment:time	1	107	0.045	0.833		0.000419	1
Threonine	treatment	1	107	0.115	0.735		0.001	1
Threonine	time	1	107	7662	0.007	*	0.067	0.217969
Threonine	treatment:time	1	107	0.000113	0.992		1.05e-06	1
Tyrosine	treatment	1	107	2136	0.147		0.02	0.99617
Tyrosine	time	1	107	1226	0.271		0.011	0.999984
Tyrosine	treatment:time	1	107	0.078	0.781		0.000724	1
Valine	treatment	1	107	0.554	0.458		0.005	1
Valine	time	1	107	0.193	0.662		0.002	1
Valine	treatment:time	1	107	1627	0.205		0.015	0.999674
2-Hydroxybutyric acid	treatment	1	107	0.322	0.571		0.003	1
2-Hydroxybutyric acid	time	1	107	1609	0.207		0.015	0.999702
2-Hydroxybutyric acid	treatment:time	1	107	1563	0.214		0.014	0.999781
Acetic acid	treatment	1	107	0.25	0.618		0.002	1
Acetic acid	time	1	107	0.128	0.721		0.001	1
Acetic acid	treatment:time	1	107	0.057	0.812		0.00053	1
Citric acid	treatment	1	107	2334	0.13		0.021	0.992359
Citric acid	time	1	107	12097	0.000731	*	0.102	0.0252696
Citric acid	treatment:time	1	107	0.003	0.955		3.03e-05	1
Formic acid	treatment	1	107	0.51	0.477		0.005	1
Formic acid	time	1	107	3234	0.075		0.029	0.934693
Formic acid	treatment:time	1	107	0.29	0.591		0.003	1
Lactic acid	treatment	1	107	2461	0.12		0.022	0.9886
Lactic acid	time	1	107	0.402	0.527		0.004	1
Lactic acid	treatment:time	1	107	0.602	0.44		0.006	1
Succinic acid	treatment	1	107	2774	0.099		0.025	0.973976
Succinic acid	time	1	107	0.01	0.919		9.8e-05	1
Succinic acid	treatment:time	1	107	0.458	0.5		0.004	1
3-Hydroxybutyric acid	treatment	1	107	0.131	0.718		0.001	1
3-Hydroxybutyric acid	time	1	107	5481	0.021	*	0.049	0.524233
3-Hydroxybutyric acid	treatment:time	1	107	0.007	0.933		6.56e-05	1
Acetoacetic acid	treatment	1	107	0.827	0.365		0.008	1
Acetoacetic acid	time	1	107	3514	0.064		0.032	0.901223
Acetoacetic acid	treatment:time	1	107	0.32	0.573		0.003	1
Acetone	treatment	1	107	0.582	0.447		0.005	1
Acetone	time	1	107	0.709	0.402		0.007	1
Acetone	treatment:time	1	107	0.032	0.858		0.000301	1
Pyruvic acid	treatment	1	107	0.19	0.664		0.002	1
Pyruvic acid	time	1	107	0.005	0.945		4.46e-05	1
Pyruvic acid	treatment:time	1	107	0.112	0.739		0.001	1
D-Galactose	treatment	1	107	0.805	0.372		0.007	1
D-Galactose	time	1	107	1202	0.275		0.011	0.999987
D-Galactose	treatment:time	1	107	1033	0.312		0.01	0.999998
Glucose	treatment	1	107	0.525	0.47		0.005	1
Glucose	time	1	107	1099	0.297		0.01	0.999996
Glucose	treatment:time	1	107	0.177	0.675		0.002	1
Glycerol	treatment	1	107	0.017	0.895		0.000163	1
Glycerol	time	1	107	0.234	0.629		0.002	1
Glycerol	treatment:time	1	107	1972	0.163		0.018	0.998026
Dimethylsulfone	treatment	1	107	0.001	0.972		1.16e-05	1
Dimethylsulfone	time	1	107	0.006	0.939		5.55e-05	1
Dimethylsulfone	treatment:time	1	107	0.000296	0.986		2.77e-06	1
Ca-EDTA	treatment	1	107	0.107	0.744		0.001	1
Ca-EDTA	time	1	107	0.83	0.364		0.008	1
Ca-EDTA	treatment:time	1	107	0.182	0.67		0.002	1
K-EDTA	treatment	1	107	0.662	0.418		0.006	1
K-EDTA	time	1	107	1556	0.215		0.014	0.999791
K-EDTA	treatment:time	1	107	0.966	0.328		0.009	0.999999

## Sheet: significant-p-values
parameter	Effect	DFn	DFd	F	p	p<.05	ges	Bonferroni
Creatine	treatment	1	107	4.01	0.048	*	0.036	0.821231
Glutamic acid	time	1	107	9833	0.002	*	0.084	0.0676715
Phenylalanine	treatment	1	107	6943	0.01	*	0.061	0.296552
Threonine	time	1	107	7662	0.007	*	0.067	0.217969
Citric acid	time	1	107	12097	0.000731	*	0.102	0.0252696
3-Hydroxybutyric acid	time	1	107	5481	0.021	*	0.049	0.524233

## Sheet: 3way-ANOVA
parameter	Effect	DFn	DFd	F	p	p<.05	ges	Bonferroni	k=	35	p.adj = 1 - (1 - p.raw)^k			Zeilenbeschriftungen	Anzahl von Effect
2-Aminobutyric acid	treatment	1	103	0.469	0.495		0.005	1						Acetic acid	7
2-Aminobutyric acid	time	1	103	0.438	0.51		0.004	1						Succinic acid	7
2-Aminobutyric acid	tolerability	1	103	0.237	0.627		0.002	1						Sarcosine	7
2-Aminobutyric acid	treatment:time	1	103	0.294	0.589		0.003	1						Glycine	7
2-Aminobutyric acid	treatment:tolerability	1	103	0.271	0.603		0.003	1						Glycerol	7
2-Aminobutyric acid	time:tolerability	1	103	0.149	0.7		0.001	1						Formic acid	7
2-Aminobutyric acid	treatment:time:tolerability	1	103	1231	0.27		0.012	0.999984						2-Aminobutyric acid	7
Alanine	treatment	1	103	0.191	0.663		0.002	1						Alanine	7
Alanine	time	1	103	0.051	0.822		0.000492	1						Asparagine	7
Alanine	tolerability	1	103	0.06	0.806		0.000586	1						Creatine	7
Alanine	treatment:time	1	103	1864	0.175		0.018	0.998809						Creatinine	7
Alanine	treatment:tolerability	1	103	1629	0.205		0.016	0.999674						Glutamic acid	7
Alanine	time:tolerability	1	103	0.156	0.694		0.002	1						Glutamine	7
Alanine	treatment:time:tolerability	1	103	1526	0.219		0.015	0.999825						Histidine	7
Asparagine	treatment	1	103	1269	0.263		0.012	0.999977						Isoleucine	7
Asparagine	time	1	103	0.578	0.449		0.006	1						Leucine	7
Asparagine	tolerability	1	103	0.391	0.533		0.004	1						Lysine	7
Asparagine	treatment:time	1	103	0.058	0.811		0.00056	1						Ornithine	7
Asparagine	treatment:tolerability	1	103	0.06	0.807		0.000579	1						Phenylalanine	7
Asparagine	time:tolerability	1	103	0.352	0.554		0.003	1						Proline	7
Asparagine	treatment:time:tolerability	1	103	0.236	0.628		0.002	1						Threonine	7
Creatine	treatment	1	103	1862	0.175		0.018	0.998809						Tyrosine	7
Creatine	time	1	103	0.641	0.425		0.006	1						Valine	7
Creatine	tolerability	1	103	0.566	0.454		0.005	1						2-Hydroxybutyric acid	7
Creatine	treatment:time	1	103	0.051	0.822		0.000495	1						Citric acid	7
Creatine	treatment:tolerability	1	103	0.04	0.841		0.00039	1						Lactic acid	7
Creatine	time:tolerability	1	103	0.527	0.47		0.005	1						3-Hydroxybutyric acid	7
Creatine	treatment:time:tolerability	1	103	0.014	0.905		0.000137	1						Acetoacetic acid	7
Creatinine	treatment	1	103	0.014	0.907		0.000132	1						Acetone	7
Creatinine	time	1	103	0.314	0.576		0.003	1						Pyruvic acid	7
Creatinine	tolerability	1	103	0.26	0.611		0.003	1						D-Galactose	7
Creatinine	treatment:time	1	103	0.132	0.717		0.001	1						Glucose	7
Creatinine	treatment:tolerability	1	103	0.114	0.736		0.001	1						Dimethylsulfone	7
Creatinine	time:tolerability	1	103	0.25	0.618		0.002	1						Ca-EDTA	7
Creatinine	treatment:time:tolerability	1	103	0.138	0.711		0.001	1						K-EDTA	7
Glutamic acid	treatment	1	103	1395	0.24		0.013	0.999933						Gesamtergebnis	245
Glutamic acid	time	1	103	4486	0.037	*	0.042	0.732749
Glutamic acid	tolerability	1	103	1495	0.224		0.014	0.99986
Glutamic acid	treatment:time	1	103	6606	0.012	*	0.06	0.34462
Glutamic acid	treatment:tolerability	1	103	7053	0.009	*	0.064	0.271251
Glutamic acid	time:tolerability	1	103	5216	0.024	*	0.048	0.572689
Glutamic acid	treatment:time:tolerability	1	103	0.093	0.762		0.000897	1
Glutamine	treatment	1	103	3779	0.055		0.035	0.861926
Glutamine	time	1	103	1749	0.189		0.017	0.999346
Glutamine	tolerability	1	103	1.14	0.288		0.011	0.999993
Glutamine	treatment:time	1	103	0.1	0.753		0.000966	1
Glutamine	treatment:tolerability	1	103	0.303	0.583		0.003	1
Glutamine	time:tolerability	1	103	14288	0.000263	*	0.122	0.00916396
Glutamine	treatment:time:tolerability	1	103	0.377	0.541		0.004	1
Glycine	treatment	1	103	0.217	0.642		0.002	1
Glycine	time	1	103	0.000316	0.986		3.07e-06	1
Glycine	tolerability	1	103	0.301	0.585		0.003	1
Glycine	treatment:time	1	103	0.058	0.81		0.000561	1
Glycine	treatment:tolerability	1	103	0.018	0.894		0.000172	1
Glycine	time:tolerability	1	103	0.324	0.571		0.003	1
Glycine	treatment:time:tolerability	1	103	0.165	0.685		0.002	1
Histidine	treatment	1	103	1966	0.164		0.019	0.998107
Histidine	time	1	103	0.956	0.331		0.009	0.999999
Histidine	tolerability	1	103	0.577	0.449		0.006	1
Histidine	treatment:time	1	103	1402	0.239		0.013	0.999929
Histidine	treatment:tolerability	1	103	1271	0.262		0.012	0.999976
Histidine	time:tolerability	1	103	0.333	0.565		0.003	1
Histidine	treatment:time:tolerability	1	103	1033	0.312		0.01	0.999998
Isoleucine	treatment	1	103	1007	0.318		0.01	0.999998
Isoleucine	time	1	103	2366	0.127		0.022	0.99138
Isoleucine	tolerability	1	103	2095	0.151		0.02	0.996751
Isoleucine	treatment:time	1	103	0.647	0.423		0.006	1
Isoleucine	treatment:tolerability	1	103	0.509	0.477		0.005	1
Isoleucine	time:tolerability	1	103	0.161	0.689		0.002	1
Isoleucine	treatment:time:tolerability	1	103	1272	0.262		0.012	0.999976
Leucine	treatment	1	103	0.057	0.812		0.000554	1
Leucine	time	1	103	1472	0.228		0.014	0.999883
Leucine	tolerability	1	103	1305	0.256		0.013	0.999968
Leucine	treatment:time	1	103	0.432	0.512		0.004	1
Leucine	treatment:tolerability	1	103	0.576	0.45		0.006	1
Leucine	time:tolerability	1	103	0.02	0.887		0.000197	1
Leucine	treatment:time:tolerability	1	103	1891	0.172		0.018	0.998648
Lysine	treatment	1	103	0.197	0.658		0.002	1
Lysine	time	1	103	2707	0.103		0.026	0.977729
Lysine	tolerability	1	103	2243	0.137		0.021	0.994241
Lysine	treatment:time	1	103	0.63	0.429		0.006	1
Lysine	treatment:tolerability	1	103	0.646	0.423		0.006	1
Lysine	time:tolerability	1	103	0.776	0.38		0.007	1
Lysine	treatment:time:tolerability	1	103	0.264	0.608		0.003	1
Ornithine	treatment	1	103	3497	0.064		0.033	0.901223
Ornithine	time	1	103	7453	0.007	*	0.067	0.217969
Ornithine	tolerability	1	103	8492	0.004	*	0.076	0.130886
Ornithine	treatment:time	1	103	0.157	0.693		0.002	1
Ornithine	treatment:tolerability	1	103	0.208	0.65		0.002	1
Ornithine	time:tolerability	1	103	0.868	0.354		0.008	1
Ornithine	treatment:time:tolerability	1	103	1721	0.192		0.016	0.999425
Phenylalanine	treatment	1	103	11227	0.001	*	0.098	0.0344115
Phenylalanine	time	1	103	4322	0.04	*	0.04	0.760397
Phenylalanine	tolerability	1	103	3298	0.072		0.031	0.926856
Phenylalanine	treatment:time	1	103	2251	0.137		0.021	0.994241
Phenylalanine	treatment:tolerability	1	103	2029	0.157		0.019	0.997465
Phenylalanine	time:tolerability	1	103	0.148	0.701		0.001	1
Phenylalanine	treatment:time:tolerability	1	103	0.479	0.491		0.005	1
Proline	treatment	1	103	0.202	0.654		0.002	1
Proline	time	1	103	1105	0.296		0.011	0.999995
Proline	tolerability	1	103	0.93	0.337		0.009	0.999999
Proline	treatment:time	1	103	0.329	0.568		0.003	1
Proline	treatment:tolerability	1	103	0.275	0.601		0.003	1
Proline	time:tolerability	1	103	0.103	0.749		0.000997	1
Proline	treatment:time:tolerability	1	103	0.351	0.555		0.003	1
Sarcosine	treatment	1	103	1065	0.304		0.01	0.999997
Sarcosine	time	1	103	0.028	0.867		0.000275	1
Sarcosine	tolerability	1	103	0.000368	0.985		3.57e-06	1
Sarcosine	treatment:time	1	103	0.004	0.95		3.76e-05	1
Sarcosine	treatment:tolerability	1	103	0.025	0.874		0.000245	1
Sarcosine	time:tolerability	1	103	12164	0.000718	*	0.106	0.0248257
Sarcosine	treatment:time:tolerability	1	103	0.656	0.42		0.006	1
Threonine	treatment	1	103	0.253	0.616		0.002	1
Threonine	time	1	103	3235	0.075		0.03	0.934693
Threonine	tolerability	1	103	1171	0.282		0.011	0.999991
Threonine	treatment:time	1	103	3675	0.058		0.034	0.876467
Threonine	treatment:tolerability	1	103	4317	0.04	*	0.04	0.760397
Threonine	time:tolerability	1	103	8806	0.004	*	0.079	0.130886
Threonine	treatment:time:tolerability	1	103	0.048	0.827		0.000466	1
Tyrosine	treatment	1	103	2013	0.159		0.019	0.997667
Tyrosine	time	1	103	0.002	0.962		2.27e-05	1
Tyrosine	tolerability	1	103	0.074	0.787		0.000714	1
Tyrosine	treatment:time	1	103	1461	0.23		0.014	0.999894
Tyrosine	treatment:tolerability	1	103	1493	0.225		0.014	0.999866
Tyrosine	time:tolerability	1	103	0.025	0.873		0.000247	1
Tyrosine	treatment:time:tolerability	1	103	0.067	0.796		0.000654	1
Valine	treatment	1	103	0.39	0.534		0.004	1
Valine	time	1	103	3.29e-05	0.995		3.2e-07	1
Valine	tolerability	1	103	0.22	0.64		0.002	1
Valine	treatment:time	1	103	0.866	0.354		0.008	1
Valine	treatment:tolerability	1	103	1024	0.314		0.01	0.999998
Valine	time:tolerability	1	103	0.395	0.531		0.004	1
Valine	treatment:time:tolerability	1	103	0.159	0.691		0.002	1
2-Hydroxybutyric acid	treatment	1	103	0.232	0.631		0.002	1
2-Hydroxybutyric acid	time	1	103	0.025	0.874		0.000246	1
2-Hydroxybutyric acid	tolerability	1	103	0.264	0.609		0.003	1
2-Hydroxybutyric acid	treatment:time	1	103	0.004	0.948		4.1e-05	1
2-Hydroxybutyric acid	treatment:tolerability	1	103	5.65e-05	0.994		5.48e-07	1
2-Hydroxybutyric acid	time:tolerability	1	103	0.556	0.458		0.005	1
2-Hydroxybutyric acid	treatment:time:tolerability	1	103	0.558	0.457		0.005	1
Acetic acid	treatment	1	103	1406	0.238		0.013	0.999926
Acetic acid	time	1	103	1.35	0.248		0.013	0.999953
Acetic acid	tolerability	1	103	1621	0.206		0.015	0.999688
Acetic acid	treatment:time	1	103	0.498	0.482		0.005	1
Acetic acid	treatment:tolerability	1	103	0.472	0.494		0.005	1
Acetic acid	time:tolerability	1	103	0.265	0.608		0.003	1
Acetic acid	treatment:time:tolerability	1	103	0.006	0.939		5.7e-05	1
Citric acid	treatment	1	103	4824	0.03	*	0.045	0.655642
Citric acid	time	1	103	8699	0.004	*	0.078	0.130886
Citric acid	tolerability	1	103	4389	0.039	*	0.041	0.751504
Citric acid	treatment:time	1	103	3427	0.067		0.032	0.911721
Citric acid	treatment:tolerability	1	103	3805	0.054		0.036	0.856719
Citric acid	time:tolerability	1	103	3723	0.056		0.035	0.866948
Citric acid	treatment:time:tolerability	1	103	0.32	0.573		0.003	1
Formic acid	treatment	1	103	3.25e-05	0.995		3.15e-07	1
Formic acid	time	1	103	1922	0.169		0.018	0.998465
Formic acid	tolerability	1	103	0.283	0.596		0.003	1
Formic acid	treatment:time	1	103	11067	0.001	*	0.097	0.0344115
Formic acid	treatment:tolerability	1	103	15583	0.000145	*	0.131	0.00506251
Formic acid	time:tolerability	1	103	94157	3.38e-16	*	0.478	1.16573e-14
Formic acid	treatment:time:tolerability	1	103	0.001	0.969		1.46e-05	1
Lactic acid	treatment	1	103	0.678	0.412		0.007	1
Lactic acid	time	1	103	0.46	0.499		0.004	1
Lactic acid	tolerability	1	103	1234	0.269		0.012	0.999983
Lactic acid	treatment:time	1	103	0.005	0.944		4.78e-05	1
Lactic acid	treatment:tolerability	1	103	0.02	0.888		0.000193	1
Lactic acid	time:tolerability	1	103	0.014	0.906		0.000135	1
Lactic acid	treatment:time:tolerability	1	103	0.002	0.968		1.54e-05	1
Succinic acid	treatment	1	103	3034	0.085		0.029	0.955359
Succinic acid	time	1	103	0.487	0.487		0.005	1
Succinic acid	tolerability	1	103	0.394	0.532		0.004	1
Succinic acid	treatment:time	1	103	3351	0.07		0.032	0.921132
Succinic acid	treatment:tolerability	1	103	3087	0.082		0.029	0.94994
Succinic acid	time:tolerability	1	103	0.083	0.774		0.000802	1
Succinic acid	treatment:time:tolerability	1	103	0.574	0.45		0.006	1
3-Hydroxybutyric acid	treatment	1	103	0.000157	0.99		1.52e-06	1
3-Hydroxybutyric acid	time	1	103	1221	0.272		0.012	0.999985
3-Hydroxybutyric acid	tolerability	1	103	0.281	0.597		0.003	1
3-Hydroxybutyric acid	treatment:time	1	103	1103	0.296		0.011	0.999995
3-Hydroxybutyric acid	treatment:tolerability	1	103	1051	0.308		0.01	0.999997
3-Hydroxybutyric acid	time:tolerability	1	103	0.051	0.821		0.000497	1
3-Hydroxybutyric acid	treatment:time:tolerability	1	103	0.299	0.585		0.003	1
Acetoacetic acid	treatment	1	103	0.331	0.566		0.003	1
Acetoacetic acid	time	1	103	0.642	0.425		0.006	1
Acetoacetic acid	tolerability	1	103	0.2	0.656		0.002	1
Acetoacetic acid	treatment:time	1	103	3299	0.072		0.031	0.926856
Acetoacetic acid	treatment:tolerability	1	103	3112	0.081		0.029	0.947995
Acetoacetic acid	time:tolerability	1	103	0.003	0.956		2.93e-05	1
Acetoacetic acid	treatment:time:tolerability	1	103	0.005	0.946		4.54e-05	1
Acetone	treatment	1	103	0.629	0.429		0.006	1
Acetone	time	1	103	0.136	0.713		0.001	1
Acetone	tolerability	1	103	0.029	0.866		0.000278	1
Acetone	treatment:time	1	103	4086	0.046	*	0.038	0.807605
Acetone	treatment:tolerability	1	103	3901	0.051		0.036	0.839927
Acetone	time:tolerability	1	103	0.234	0.63		0.002	1
Acetone	treatment:time:tolerability	1	103	0.302	0.584		0.003	1
Pyruvic acid	treatment	1	103	0.09	0.765		0.000873	1
Pyruvic acid	time	1	103	0.222	0.639		0.002	1
Pyruvic acid	tolerability	1	103	0.369	0.545		0.004	1
Pyruvic acid	treatment:time	1	103	0.233	0.631		0.002	1
Pyruvic acid	treatment:tolerability	1	103	0.297	0.587		0.003	1
Pyruvic acid	time:tolerability	1	103	2887	0.092		0.027	0.96588
Pyruvic acid	treatment:time:tolerability	1	103	0.032	0.858		0.000312	1
D-Galactose	treatment	1	103	1239	0.268		0.012	0.999982
D-Galactose	time	1	103	1.53e-07	1		1.48e-09	1
D-Galactose	tolerability	1	103	0.349	0.556		0.003	1
D-Galactose	treatment:time	1	103	0.546	0.462		0.005	1
D-Galactose	treatment:tolerability	1	103	0.853	0.358		0.008	1
D-Galactose	time:tolerability	1	103	2391	0.125		0.023	0.990661
D-Galactose	treatment:time:tolerability	1	103	0.024	0.877		0.000233	1
Glucose	treatment	1	103	1966	0.164		0.019	0.998107
Glucose	time	1	103	0.716	0.399		0.007	1
Glucose	tolerability	1	103	1732	0.191		0.017	0.9994
Glucose	treatment:time	1	103	0.001	0.973		1.09e-05	1
Glucose	treatment:tolerability	1	103	0.008	0.93		7.62e-05	1
Glucose	time:tolerability	1	103	1651	0.202		0.016	0.999628
Glucose	treatment:time:tolerability	1	103	0.009	0.926		8.45e-05	1
Glycerol	treatment	1	103	0.002	0.962		2.21e-05	1
Glycerol	time	1	103	0.016	0.898		0.000159	1
Glycerol	tolerability	1	103	0.013	0.91		0.000125	1
Glycerol	treatment:time	1	103	1155	0.285		0.011	0.999992
Glycerol	treatment:tolerability	1	103	1419	0.236		0.014	0.999919
Glycerol	time:tolerability	1	103	0.03	0.863		0.000289	1
Glycerol	treatment:time:tolerability	1	103	1096	0.298		0.011	0.999996
Dimethylsulfone	treatment	1	103	0.061	0.806		0.000589	1
Dimethylsulfone	time	1	103	8.62e-05	0.993		8.37e-07	1
Dimethylsulfone	tolerability	1	103	0.002	0.966		1.81e-05	1
Dimethylsulfone	treatment:time	1	103	1145	0.287		0.011	0.999993
Dimethylsulfone	treatment:tolerability	1	103	1.41	0.238		0.014	0.999926
Dimethylsulfone	time:tolerability	1	103	4257	0.042	*	0.04	0.777263
Dimethylsulfone	treatment:time:tolerability	1	103	0.001	0.974		1.04e-05	1
Ca-EDTA	treatment	1	103	0.191	0.663		0.002	1
Ca-EDTA	time	1	103	0.234	0.629		0.002	1
Ca-EDTA	tolerability	1	103	0.433	0.512		0.004	1
Ca-EDTA	treatment:time	1	103	0.388	0.535		0.004	1
Ca-EDTA	treatment:tolerability	1	103	0.27	0.605		0.003	1
Ca-EDTA	time:tolerability	1	103	5743	0.018	*	0.053	0.470456
Ca-EDTA	treatment:time:tolerability	1	103	3669	0.058		0.034	0.876467
K-EDTA	treatment	1	103	1705	0.195		0.016	0.999496
K-EDTA	time	1	103	0.655	0.42		0.006	1
K-EDTA	tolerability	1	103	0.554	0.458		0.005	1
K-EDTA	treatment:time	1	103	1449	0.231		0.014	0.999898
K-EDTA	treatment:tolerability	1	103	2094	0.151		0.02	0.996751
K-EDTA	time:tolerability	1	103	37269	1.84e-08	*	0.266	6.44e-07
K-EDTA	treatment:time:tolerability	1	103	4.74e-06	0.998		4.6e-08	1

## Sheet: significant-p-values (2)
parameter	Effect	DFn	DFd	F	p	p<.05	ges	Bonferroni
Glutamic acid	time	1	103	4486	0.037	*	0.042	0.732749
Glutamic acid	treatment:time	1	103	6606	0.012	*	0.06	0.34462
Glutamic acid	treatment:tolerability	1	103	7053	0.009	*	0.064	0.271251
Glutamic acid	time:tolerability	1	103	5216	0.024	*	0.048	0.572689
Glutamine	time:tolerability	1	103	14288	0.000263	*	0.122	0.00916396
Ornithine	time	1	103	7453	0.007	*	0.067	0.217969
Ornithine	tolerability	1	103	8492	0.004	*	0.076	0.130886
Phenylalanine	treatment	1	103	11227	0.001	*	0.098	0.0344115
Phenylalanine	time	1	103	4322	0.04	*	0.04	0.760397
Sarcosine	time:tolerability	1	103	12164	0.000718	*	0.106	0.0248257
Threonine	treatment:tolerability	1	103	4317	0.04	*	0.04	0.760397
Threonine	time:tolerability	1	103	8806	0.004	*	0.079	0.130886
Citric acid	treatment	1	103	4824	0.03	*	0.045	0.655642
Citric acid	time	1	103	8699	0.004	*	0.078	0.130886
Citric acid	tolerability	1	103	4389	0.039	*	0.041	0.751504
Formic acid	treatment:time	1	103	11067	0.001	*	0.097	0.0344115
Formic acid	treatment:tolerability	1	103	15583	0.000145	*	0.131	0.00506251
Formic acid	time:tolerability	1	103	94157	3.38e-16	*	0.478	1.16573e-14
Acetone	treatment:time	1	103	4086	0.046	*	0.038	0.807605
Dimethylsulfone	time:tolerability	1	103	4257	0.042	*	0.04	0.777263
Ca-EDTA	time:tolerability	1	103	5743	0.018	*	0.053	0.470456
K-EDTA	time:tolerability	1	103	37269	1.84e-08	*	0.266	6.44e-07
